# Supplementary material for: Hormonal and proteomic analyses of southern blight disease caused by Athelia rolfsii and root chitosan priming on Cannabis sativa in an in vitro hydroponic system
Source: Plant Direct. 2023 Sep 8;7(9):e528. doi: 10.1002/pld3.528 (PMC10485662; doi:10.1002/pld3.528)
Supplement: Supplementary file 7 — Table S1. Full protein identification and statistical details of exudate proteins [file PLD3-7-e528-s001.xlsx]

## Sheet: C. sativa proteins
38 C. sativa exudate proteins - identification and intensity
Protein details						BLAST result					Identification details														Raw intensity
Protein no.	Selected protein ID	Selected protein name	Protein IDs	ANOVA Significant		Closely related protein	ID	Species	Identity		Peptide counts (all)	Peptide counts (razor+unique)	Peptide counts (unique)	Number of proteins	Peptides	Razor + unique peptides	Unique peptides	Sequence coverage [%]	Unique + razor sequence coverage [%]	Unique sequence coverage [%]	Mol. weight [kDa]	Sequence length	Sequence lengths		Control-R1	Control-R2	Control-R3	Control-R4	Control-R5	Control-R6	Control-R7	Control-R8	Chitosan-R1	Chitosan-R2	Chitosan-R3	Chitosan-R4	Chitosan-R5	Chitosan-R6	Chitosan-R7	Chitosan-R8	A. rolfsii-R1	A. rolfsii-R2	A. rolfsii-R3	A. rolfsii-R4	A. rolfsii-R5	A. rolfsii-R6	A. rolfsii-R7	A. rolfsii-R8	A. rolfsii-R9
CS_01	XP_030498669.1	mulatexin-like	XP_030498669.1;KAF4404641.1;KAF4390603.1;XP_030499328.1;KAF4404636.1;KAF4390608.1	YES							2;1;1;1;1;1	2;1;1;1;1;1	2;1;1;1;1;1	6	2	2	2	9.6	9.6	9.6	34.935	313	313;306;306;313;313;341		1.0523e+06	1.46778e+06	45882.5	0	0	0	0	0	0	0	48968.5	0	115484	0	0	51781.5	729418	2.45996e+06	3.85343e+06	0	0	0	1.48993e+06	0	1.64599e+06
CS_02	XP_030501451.1	pathogenesis-related protein R major form-like	KAF4403897.1;KAF4367824.1;KAF4348416.1;XP_030501451.1	YES							14;11;11;10	14;11;11;10	9;9;9;8	4	14	14	9	49.9	49.9	33.2	40.195	365	365;246;250;246		0	7909.11	0	0	0	0	69610.3	0	1.85763e+06	1.49454e+06	9378.06	0	4.63837e+06	6.35971e+08	145978	57090.9	0	34590.4	0	0	0	0	0	0	0
CS_03	KAF4382037.1	hypothetical protein G4B88_006669	KAF4382037.1	YES		pathogenesis-related protein 1	XP_030487534.1	C. sativa	0.9888		10	10	1	1	10	10	1	32.3	32.3	2.2	45.179	406	406		170020	0	0	13952.6	0	0	0	0	894344	2.44248e+06	0	0	5.23651e+06	4.87179e+08	237881	0	0	82092.7	737638	0	0	0	0	0	0
CS_04	KAF4357626.1	hypothetical protein F8388_007162	KAF4357626.1	NO		endochitinase 2	XP_030485657.1	C. sativa	0.9875		13	13	1	1	13	13	1	57.8	57.8	9.1	34.61	320	320		212624	0	0	0	0	0	41132.3	0	674898	1.65363e+06	0	0	4.44186e+06	4.54202e+08	0	0	0	308478	190266	0	0	0	267592	0	0
CS_05	XP_030494252.1	uclacyanin-3	XP_030494252.1;KAF4364982.1;KAF4395181.1	NO							3;3;3	3;3;3	3;3;3	3	3	3	3	25	25	25	18.807	188	188;188;191		1.11352e+06	7497.71	925876	14971.8	0	0	10804.7	44501.2	0	0	1.1318e+06	12309.4	28081.4	612437	87370.7	144482	369454	288142	466037	103119	0	117470	38463.5	65298.5	120396
CS_06	XP_030502231.1	thaumatin-like protein 1	KAF4367825.1;KAF4348417.1;XP_030502231.1;XP_030502297.1;KAF4403891.1	YES							7;7;6;3;3	3;3;2;1;1	3;3;2;1;1	5	7	3	3	44	19.3	19.3	26.426	243	243;243;243;229;229		17549.4	0	0	0	0	0	0	342677	48409.1	104606	0	0	353047	1.63779e+07	19724.5	52508	0	0	0	0	0	0	4198.66	0	0
CS_07	XP_030493949.1	uncharacterized protein LOC115709853	XP_030493949.1;KAF4403240.1;KAF4367589.1	YES		Bowman-Birk type proteinase inhibitor 2 isoform X3	XP_030492663.1	C. sativa	0.4797		5;5;5	5;5;5	5;5;5	3	5	5	5	36.5	36.5	36.5	12.39	115	115;115;115		36876.5	10973.4	0	0	0	0	0	0	79578	1.77555e+06	0	0	3.43651e+06	3.85714e+08	0	7305.24	51052.1	75575.8	229092	0	0	0	63799.7	12935	14825.8
CS_08	XP_030479401.1	peroxidase 15	XP_030479401.1;KAF4380526.1;KAF4361850.1	NO							8;4;4	8;4;4	8;4;4	3	8	8	8	30.3	30.3	30.3	37.147	347	347;297;297		1.00541e+06	0	0	21535.2	0	0	0	0	0	0	0	0	0	0	0	0	34307.4	1.06142e+06	426221	44726.6	0	0	567644	0	291836
CS_09	XP_030508145.1	kiwellin	XP_030508145.1;KAF4397247.1;KAF4347981.1;KAF4353947.1	YES							5;5;5;2	5;5;5;2	5;5;5;2	4	5	5	5	30.6	30.6	30.6	23.284	222	222;222;222;191		405254	1.81683e+06	238938	222930	849671	100950	0	4.18385e+06	0	96793.4	0	53289.6	436558	2.91249e+07	13217.8	0	132401	465231	172384	6.50167e+06	0	498992	55173.6	126832	30539.2
CS_10	XP_030508832.1	ubiquitin-60S ribosomal protein L40	XP_030508832.1;XP_030502292.1;XP_030493197.1;XP_030501354.1;XP_030497408.1;XP_030486007.1;XP_030493346.1;XP_030491754.1	NO							5;5;5;5;5;5;5;5	5;5;5;5;5;5;5;5	5;5;5;5;5;5;5;5	8	5	5	5	38.3	38.3	38.3	14.687	128	128;128;153;156;156;381;458;533		275952	1334	92894.3	126296	0	0	175813	4.75812e+06	0	239593	140509	130689	264767	1.81503e+08	127392	0	0	107838	44266.4	0	0	277080	0	745169	0
CS_11	XP_030481302.1	cationic peroxidase 1	XP_030481302.1;KAF4393938.1;KAF4378979.1	NO							7;3;3	7;3;3	6;3;3	3	7	7	6	27.3	27.3	24.4	33.24	315	315;185;200		559457	325678	0	0	0	0	0	0	0	241043	0	0	4.13093e+06	1.1865e+07	543844	46691.3	0	215651	186583	0	0	0	0	0	0
CS_12	XP_030477701.1	cucumber peeling cupredoxin	XP_030477701.1;KAF4392004.1;KAF4385159.1;KAF4354463.1;KAF4398742.1	NO							3;3;3;3;2	3;3;3;3;2	3;3;3;3;2	5	3	3	3	17.1	17.1	17.1	26.226	263	263;263;263;341;263		23171.2	81953.4	53972.2	137196	87320.8	1.19163e+06	120101	0	55006.5	86782.1	116987	5659.07	194972	3.63888e+07	237817	42219.2	63217.4	7402.08	0	1.28017e+06	23824.9	155100	100743	217282	250428
CS_13	XP_030509376.1	peroxidase 57-like	KAF4367404.1;KAF4397035.1;XP_030509376.1;XP_030509333.1;XP_030509375.1	YES							12;12;10;2;1	12;12;10;2;1	8;8;6;1;1	5	12	12	8	23.3	23.3	16.1	92.802	858	858;860;323;324;346		2957.19	0	0	0	0	0	0	0	0	208639	0	0	775791	1.02137e+07	253222	4386.54	0	0	8169.74	0	0	0	0	0	0
CS_14	XP_030478853.1	agglutinin-1-like	XP_030478853.1	YES							7	6	2	1	7	6	2	23.7	20.5	6.4	28.878	249	249		4817.45	0	0	0	0	0	0	0	170932	598760	0	0	2.26279e+06	3.10408e+08	33985.5	17759.2	0	0	0	0	0	0	53042	0	0
CS_15	XP_030499509.1	actin-7	XP_030499509.1;XP_030499508.1;KAF4403762.1;KAF4403756.1;KAF4403755.1;KAF4357213.1;KAF4351137.1;KAF4351136.1;XP_030500202.1;KAF4389505.1;KAF4353066.1	NO							6;6;6;6;6;6;6;6;5;3;3	6;6;6;6;6;6;6;6;5;3;3	1;1;1;1;1;1;1;1;1;0;0	11	6	6	1	19.9	19.9	6.1	41.725	377	377;377;377;377;377;377;377;377;377;390;448		2387.16	7331.61	2649.09	0	1.8923e+06	0	6210.62	84107.7	10620.1	157448	4098.07	6609.76	8996.51	1.82728e+06	2061.2	0	13707	2566.85	4082.29	49532.2	16310.6	7.52156e+06	1242.74	0	0
CS_16	XP_030506673.1	peroxidase 24	XP_030506673.1	YES							6	6	3	1	6	6	3	19.5	19.5	11.8	36.392	338	338		0	0	0	0	0	0	0	0	234692	709148	0	0	3.87814e+06	3.14209e+07	0	0	0	0	0	0	0	0	0	0	0
CS_17	KAF4403250.1	hypothetical protein G4B88_028021	KAF4403250.1;KAF4376121.1;KAF4367581.1	NO		Bowman-Birk type proteinase inhibitor 2 isoform X3	XP_030492663.1	C. sativa	0.8629		3;3;3	3;3;3	3;3;3	3	3	3	3	25.8	25.8	25.8	13.358	124	124;124;124		110560	0	0	0	0	0	0	0	0	12006.2	0	0	0	2.03966e+06	0	0	67313.4	237618	514923	0	0	0	15248.1	0	0
CS_18	XP_030478848.1	ribosome-inactivating protein cucurmosin	KAF4357567.1;KAF4360934.1;KAF4366060.1;KAF4371189.1;XP_030478848.1;KAF4350174.1;KAF4357568.1;KAF4360935.1;XP_030478852.1;KAF4366059.1;KAF4350176.1;KAF4371188.1;KAF4360933.1;KAF4366063.1;KAF4366058.1;KAF4350179.1;KAF4350173.1;XP_030478849.1;KAF4357566.1;XP_030478850.1;XP_030478847.1	YES							8;8;8;8;8;8;5;5;5;5;4;4;2;2;2;2;2;2;2;2;2	8;8;8;8;8;8;5;5;5;5;4;4;2;2;2;2;2;2;2;2;2	7;7;7;7;7;7;4;4;4;4;3;3;1;1;1;1;1;1;1;1;1	21	8	8	7	32.8	32.8	29.6	28.759	250	250;250;250;250;250;250;250;250;250;250;245;250;250;252;250;191;250;250;212;250;252		0	0	0	0	0	0	0	0	1.9463e+06	64691.8	0	0	69495.3	4.44794e+07	0	0	0	0	0	0	0	0	0	0	0
CS_19	XP_030478699.1	peroxidase 15 isoform X2	XP_030478699.1;XP_030478698.1;KAF4361332.1;KAF4371114.1;XP_030478879.1	NO							5;5;3;2;1	5;5;3;2;1	5;5;3;2;1	5	5	5	5	21.7	21.7	21.7	38.021	351	351;352;535;254;352		688488	533928	0	0	0	0	45360.4	0	0	9270.08	25546.8	0	37697.7	0	85851.4	0	41793.4	170053	101587	0	0	0	109477	51692	0
CS_20	KAF4346105.1	hypothetical protein G4B88_027833	KAF4346105.1;KAF4346060.1;KAF4381380.1;KAF4346104.1;KAF4346059.1;KAF4346106.1	NO		Agglutinin	OMO73386.1	Corchorus olitorius	0.303		4;4;4;4;4;3	4;4;4;4;4;3	4;4;4;4;4;3	6	4	4	4	31.3	31.3	31.3	17.041	150	150;150;179;179;179;119		103225	0	0	0	0	0	0	0	2.55477e+06	0	0	0	0	0	0	0	532027	0	46143.2	0	0	0	209599	319381	91225.6
CS_21	KAF4364016.1	hypothetical protein G4B88_014973	KAF4364016.1;KAF4352089.1;KAF4377522.1;KAF4396215.1;KAF4362767.1	YES		peroxidase 12	XP_030492321.1	C. sativa	0.9952		9;5;1;1;1	9;5;1;1;1	0;0;0;0;0	5	9	9	0	22.2	22.2	0	57.214	519	519;224;87;921;930		0	0	0	0	0	0	0	0	0	56452.9	0	0	0	0	0	0	0	0	0	0	0	0	0	0	0
CS_22	XP_030489618.1	probable histone H2A variant 3	KAF4354548.1;XP_030489618.1;KAF4367103.1;KAF4400069.1;XP_030485570.1;KAF4366228.1;KAF4368296.1;KAF4365645.1;KAF4379489.1;XP_030493125.1;KAF4373747.1;KAF4379490.1;XP_030493124.1;XP_030505919.1;XP_030493123.1;XP_030493122.1;KAF4379495.1;KAF4352633.1;KAF4349398.1;KAF4390412.1;KAF4365646.1;KAF4352632.1;KAF4357682.1;KAF4395817.1;KAF4369664.1;KAF4395009.1;KAF4365643.1;KAF4365642.1;KAF4358667.1;XP_03048…	NO							2;2;2;2;2;2;1;1;1;1;1;1;1;1;1;1;1;1;1;1;1;1;1;1;1;1;1;1;1;1;1;1;1;1;1;1;1;1;1;1;1;1;1;1;1;1;1;1;1	2;2;2;2;2;2;1;1;1;1;1;1;1;1;1;1;1;1;1;1;1;1;1;1;1;1;1;1;1;1;1;1;1;1;1;1;1;1;1;1;1;1;1;1;1;1;1;1;1	2;2;2;2;2;2;1;1;1;1;1;1;1;1;1;1;1;1;1;1;1;1;1;1;1;1;1;1;1;1;1;1;1;1;1;1;1;1;1;1;1;1;1;1;1;1;1;1;1	49	2	2	2	11.9	11.9	11.9	14.402	135	135;139;139;139;135;135;828;231;150;150;150;150;150;150;150;150;304;290;657;314;150;369;406;643;643;657;150;150;150;142;135;135;138;138;138;138;139;141;143;150;143;143;143;143;143;143;143;135;1076		89435.6	140768	70196.6	105609	0	189171	133339	1.62255e+06	246001	178368	0	68928	142421	4.49645e+07	325094	0	84623.7	56332.1	83298.9	311805	194450	0	37484	256298	0
CS_23	XP_030508261.1	gamma conglutin 1	KAF4350186.1;XP_030508261.1;KAF4378853.1	YES							6;6;5	6;6;5	6;6;5	3	6	6	6	16	16	16	46.47	437	437;437;437		5685.72	0	0	0	0	0	0	0	0	134699	0	0	156858	0	0	0	0	0	15019.2	0	0	0	0	0	0
CS_24	KAF4367413.1	hypothetical protein F8388_025831, partial	KAF4367413.1;KAF4397058.1;XP_030507281.1	YES		peroxidase 57	XP_030507281.1	C. sativa	0.9794		12;12;4	9;9;3	4;4;1	3	12	9	4	23.9	15.9	8.6	72.368	665	665;588;338		25848.4	0	0	0	0	0	0	0	0	16811.8	0	0	24081.4	0	0	0	0	0	35912.2	0	0	0	0	0	0
CS_25	KAF4397183.1	hypothetical protein G4B88_009029, partial	KAF4397183.1	NO		Proteinase inhibitor	PON53256.1	Parasponia andersonii	0.7143		6	6	4	1	6	6	4	51.6	51.6	32.5	13.916	126	126		0	0	0	0	0	0	0	0	0	0	0	0	0	0	0	0	0	314512	3294.54	0	0	0	209392	0	462703
CS_26	XP_030483679.1	EG45-like domain containing protein	XP_030483679.1;XP_030487832.1;KAF4400079.1;KAF4367106.1	NO							2;2;2;2	2;2;2;2	2;2;2;2	4	2	2	2	29.5	29.5	29.5	14.696	139	139;166;166;166		60524.9	110579	66052.6	31375.1	0	98458.1	64197.1	1.07983e+06	3504.33	34375.2	39117.6	77631.7	88551.2	3.12298e+06	69279.7	22106.9	30172.2	6501.29	0	183893	0	133233	93708.9	0	0
CS_27	XP_030500800.1	probable mediator of RNA polymerase II transcription subunit 37e	XP_030500800.1;XP_030500845.1;XP_030491946.1;XP_030491945.1;KAF4370419.1;KAF4401833.1;XP_030478962.1;KAF4396485.1;KAF4353707.1;KAF4356004.1;KAF4387661.1;KAF4356005.1;KAF4387649.1;KAF4353708.1;KAF4390137.1;KAF4389411.1;XP_030501851.1;XP_030501852.1;KAF4354699.1;KAF4386984.1;KAF4353228.1	NO							8;8;7;7;6;6;6;6;5;5;5;5;5;5;4;3;3;3;3;1;1	8;8;7;7;6;6;6;6;5;5;5;5;5;5;4;3;3;3;3;1;1	8;8;7;7;6;6;6;6;5;5;5;5;5;5;4;3;3;3;3;1;1	21	8	8	8	13.4	13.4	13.4	70.956	647	647;647;651;651;589;474;660;474;478;478;478;483;504;504;1796;595;669;669;422;608;516		0	0	0	0	168954	0	0	977227	0	7022.02	31833	0	0	0	13270.3	0	0	0	0	0	1349.44	642202	0	578597	5193.87
CS_28	XP_030489130.1	endochitinase 2	XP_030489130.1	NO							4	4	1	1	4	4	1	16.4	16.4	5.6	34.488	324	324		0	0	0	0	0	0	0	0	30650.2	100360	0	0	691326	2.24448e+07	0	0	0	0	0	0	0	0	0	0	0
CS_29	XP_030504010.1	superoxide dismutase [Cu-Zn]	KAF4389799.1;KAF4359271.1;XP_030504010.1;XP_030504009.1;KAF4392452.1;XP_030508527.1;KAF4397175.1;KAF4368520.1	YES							5;5;5;5;5;2;2;2	5;5;5;5;5;2;2;2	5;5;5;5;5;2;2;2	8	5	5	5	30.3	30.3	30.3	14.601	145	145;145;152;152;152;160;160;160		0	0	0	0	0	0	0	0	0	0	10948.6	0	30200	0	0	0	0	0	2336.24	0	0	0	0	0	0
CS_30	XP_030481524.1	cysteine-rich repeat secretory protein 38	KAF4382612.1;KAF4394412.1;XP_030481524.1	YES							5;5;5	5;5;5	5;5;5	3	5	5	5	24.4	24.4	24.4	27.828	254	254;254;274		17148.3	0	0	0	0	0	0	0	0	0	0	0	214140	3.21678e+06	4476.2	4463.87	42044.6	20837	0	0	0	0	3032.24	0	4885.57
CS_31	XP_030510769.1	histone H4	KAF4359794.1;KAF4354349.1;KAF4404119.1;KAF4374695.1;XP_030510769.1;XP_030510768.1;KAF4359798.1;KAF4374696.1;KAF4359757.1;XP_030510770.1;XP_030481652.1;KAF4389827.1;KAF4392425.1;KAF4359294.1;KAF4383951.1;KAF4359793.1;KAF4383959.1;KAF4383957.1;XP_030500842.1;XP_030510772.1;XP_030510452.1;XP_030501782.1;KAF4359789.1;KAF4359792.1;KAF4374697.1;KAF4386517.1;KAF4404126.1;XP_030510999.1;XP_030511000.1;XP…	NO							5;5;5;5;5;5;5;5;5;5;5;5;5;5;5;5;5;5;5;5;5;5;5;5;5;5;5;5;5;5;5;5;5;5;5;5;4;3;2;2;2;2;1	5;5;5;5;5;5;5;5;5;5;5;5;5;5;5;5;5;5;5;5;5;5;5;5;5;5;5;5;5;5;5;5;5;5;5;5;4;3;2;2;2;2;1	5;5;5;5;5;5;5;5;5;5;5;5;5;5;5;5;5;5;5;5;5;5;5;5;5;5;5;5;5;5;5;5;5;5;5;5;4;3;2;2;2;2;1	43	5	5	5	26.9	26.9	26.9	55.076	490	490;103;174;174;103;103;123;138;158;103;103;178;178;178;207;224;300;405;103;103;103;103;103;103;103;103;103;103;103;103;103;103;103;103;103;103;113;362;87;87;112;112;80		0	0	0	0	56912.4	122044	20923.7	0	19874.7	39361.1	0	19392	58583.7	0	56717.8	26037.3	0	42078	157734	0	0	115012	0	133944	0
CS_32	XP_030492045.1	endochitinase EP3	KAF4387615.1;KAF4355958.1;XP_030492045.1;KAF4355957.1;KAF4352497.1	YES							6;4;4;2;1	6;4;4;2;1	4;4;4;0;0	5	6	6	4	9.5	9.5	6.3	133.01	1216	1216;241;272;816;688		48954.8	85257.6	25285.7	24549.3	29362.1	47484.4	7291.25	0	0	0	0	2989.5	17080.2	0	0	0	17094.3	89616.1	38715.1	96180.6	12456.7	88630.2	49244.3	0	39834.3
CS_33	XP_030491129.1	kunitz trypsin inhibitor 5	KAF4397946.1;XP_030491129.1;KAF4386844.1;XP_030486765.1;KAF4386843.1;XP_030487267.1;KAF4386845.1	NO							4;2;2;1;1;1;1	4;2;2;1;1;1;1	3;2;2;0;0;1;1	7	4	4	3	8.3	8.3	6.6	66.184	602	602;210;210;210;210;211;211		48380.3	0	0	0	0	0	0	0	10457.5	10736.5	0	0	28495.3	1.40154e+06	0	0	0	47522.5	0	0	0	0	7705.59	0	0
CS_34	XP_030482973.1	peroxidase 3	XP_030482973.1;KAF4394436.1;KAF4382625.1	YES							3;2;2	3;2;2	3;2;2	3	3	3	3	13.5	13.5	13.5	35.634	326	326;262;262		0	0	0	0	0	0	0	0	0	8422.56	0	0	66830.2	0	0	0	0	0	0	0	0	0	4967.33	0	0
CS_35	XP_030492533.1	thaumatin-like protein 1b	KAF4403336.1;KAF4348886.1;XP_030492533.1;KAF4388138.1	NO							3;2;2;2	3;2;2;2	3;2;2;2	4	3	3	3	22.8	22.8	22.8	25.659	241	241;216;241;241		147924	0	0	0	0	0	0	0	41356.5	52005.9	2352.92	0	148495	9.1343e+06	0	0	0	0	0	0	0	0	0	0	0
CS_36	XP_030489833.1	peroxidase 3	XP_030489833.1;XP_030489830.1;KAF4396582.1;KAF4393452.1;KAF4389006.1;XP_030493005.1;KAF4373627.1;KAF4355560.1;KAF4385221.1;XP_030493022.1;XP_030493003.1	YES							5;5;5;5;5;2;2;2;2;2;1	5;5;5;5;5;2;2;2;2;2;1	5;5;5;5;5;2;2;2;2;2;1	11	5	5	5	19.8	19.8	19.8	35.725	323	323;323;323;323;323;323;333;476;479;504;324		0	0	0	0	0	0	0	0	35879.5	43401.8	0	0	524744	6.57209e+06	45530.4	0	0	1994.82	0	0	0	0	0	0	0
CS_37	XP_030499404.1	STS14 protein	XP_030499404.1;KAF4393200.1;KAF4380669.1	YES							3;3;3	3;3;3	3;3;3	3	3	3	3	19.1	19.1	19.1	18.917	173	173;179;179		0	0	0	0	0	0	0	0	22966.8	21494.1	0	0	278302	2.33737e+07	3659.02	0	0	0	0	0	0	0	0	0	0
CS_38	KAF4365541.1	hypothetical protein G4B88_025720	KAF4365541.1;KAF4365543.1;KAF4365542.1;KAF4346730.1;KAF4360982.1	YES		pectinesterase/pectinesterase inhibitor 44-like	KAB2598097.1	Pyrus ussuriensis x Pyrus communis	0.3833		2;2;2;2;2	2;2;2;2;2	2;2;2;2;2	5	2	2	2	18.8	18.8	18.8	10.532	101	101;118;118;142;178		2739.69	0	0	0	0	0	0	0	0	0	0	0	0	0	0	0	0	15855.4	16062	0	0	0	0	0	0
[truncated: 55 more columns]

## Sheet: A. rolfsii proteins
48 A. rolfsii exudate proteins - identification and intensity
Protein details						BLAST result					Identification details														Raw intensity
Protein no.	Selected protein ID	Selected protein name	Protein IDs	ANOVA Significant		Closely related protein	ID	Species	Identity		Peptide counts (all)	Peptide counts (razor+unique)	Peptide counts (unique)	Number of proteins	Peptides	Razor + unique peptides	Unique peptides	Sequence coverage [%]	Unique + razor sequence coverage [%]	Unique sequence coverage [%]	Mol. weight [kDa]	Sequence length	Sequence lengths		Control-R1	Control-R2	Control-R3	Control-R4	Control-R5	Control-R6	Control-R7	Control-R8	Chitosan-R1	Chitosan-R2	Chitosan-R3	Chitosan-R4	Chitosan-R5	Chitosan-R6	Chitosan-R7	Chitosan-R8	A. rolfsii-R1	A. rolfsii-R2	A. rolfsii-R3	A. rolfsii-R4	A. rolfsii-R5	A. rolfsii-R6	A. rolfsii-R7	A. rolfsii-R8	A. rolfsii-R9
AR_01	g139.t1	-	g139.t1	YES		exo-beta-1,3-glucanase	OCH86564.1	Obba rivulosa	0.6714		13	13	4	1	13	13	4	25.4	25.4	7.6	77.599	737	737		0	0	0	0	0	0	343520	145770	0	0	95332	0	0	0	17766	0	0	0	0	0	3788100	0	37631	0	0
AR_02	g7261.t1	-	g7261.t1	YES		pectinesterase	XP_037226068.1	Mycena indigotica	0.5701		6	6	2	1	6	6	2	21.1	21.1	9.1	33.633	317	317		0	0	0	0	0	0	0	0	0	0	0	0	0	0	0	0	19058000	7311800	352480	53873000	38587000	2589600	15989000	11154000	14141000
AR_03	g4472.t1	-	g4472.t1;g8762.t1;g10324.t1	YES		cellobiohydrolase	BAC81967.1	Athelia rolfsii	0.823		13;3;3	13;3;3	7;1;1	3	13	13	7	35.2	35.2	23.4	54.775	522	522;535;545		0	0	0	0	0	0	148450	712590	0	0	0	19748	0	0	35073	61766	0	0	0	0	0	0	0	0	0
AR_04	g4320.t1	-	g4320.t1	YES		endo-1,4-beta-xylanase C precursor	XP_046084670.1	Lentinula edodes	0.6045		7	7	3	1	7	7	3	28.8	28.8	15.1	37.913	364	364		0	0	0	0	0	0	0	874740	0	0	0	0	0	0	0	141540	0	0	0	0	0	0	0	0	0
AR_05	g4198.t1	-	g4198.t1	YES		glucoamylase G2	BAA08436.1	Athelia rolfsii	0.9613		10	10	5	1	10	10	5	34.2	34.2	19.5	55.319	517	517		0	0	0	0	0	0	232440	15458	0	0	0	0	91773	0	0	0	0	420580	0	1575000	1323600	0	0	790210	887800
AR_06	g6993.t1	-	g6993.t1	YES		hypothetical protein K438DRAFT_1465487, partial	KAF8142613.1	Mycena galopus ATCC 62051	0.7358		2	2	2	1	2	2	2	9.4	9.4	9.4	20.537	181	181		0	0	0	0	0	0	0	0	0	0	0	0	0	0	0	0	1351000	1141600	476850	634010	0	0	633570	570830	851130
AR_07	g8683.t1	-	g8683.t1	YES		Exoglucanase 1	XP_047747642.1	Psilocybe cubensis	0.7055		6	6	6	1	6	6	6	26.4	26.4	26.4	36.534	345	345		0	0	0	0	0	0	0	29913	0	0	0	0	0	0	0	0	0	0	0	0	0	0	0	0	0
AR_08	g10175.t1	-	g10175.t1;g3679.t1;g2791.t1	YES		hypothetical protein PLICRDRAFT_57673	KII84270.1	Plicaturopsis crispa FD-325 SS-3	0.557		5;3;3	5;3;3	1;0;0	3	5	5	1	25.2	25.2	4.6	24.852	238	238;238;238		0	0	0	0	0	0	0	0	0	0	0	0	0	0	0	0	3065200	6133500	1807800	0	0	0	571520	48311	1807900
AR_09	g11083.t1	-	g11083.t1	YES		alpha-amylase	XP_007867350.1	Gloeophyllum trabeum ATCC 11539	0.6327		3	3	3	1	3	3	3	10.9	10.9	10.9	52.711	495	495		0	18583	0	0	0	0	0	0	0	0	0	0	12997	0	0	0	0	326790	0	6732700	4642800	2196000	0	0	53222
AR_10	g1860.t1	-	g1860.t1	YES		exo-beta-1,3-glucanase	OCH86564.1	Obba rivulosa	0.6739		12	3	3	1	12	3	3	21.6	3.8	3.8	77.52	737	737		0	0	0	0	0	0	324390	172570	0	0	0	0	0	0	28234	0	0	0	0	0	0	0	62466	0	0
AR_11	g10714.t1	-	g10714.t1;g9870.t1	YES		lytic polysaccharide monooxygenase	KIJ61600.1	Hydnomerulius pinastri MD-312	0.835		4;3	4;3	4;3	2	4	4	4	76.7	76.7	76.7	11.064	103	103;662		0	0	0	0	0	0	0	225690	0	0	0	0	18733	0	19787	0	0	101040	0	0	0	0	0	0	0
AR_12	g567.t1	-	g567.t1	YES		cellobiohydrolase	BAC81967.1	Athelia rolfsii	0.717		12	10	6	1	12	10	6	37.5	36	24.8	54.821	520	520		0	0	0	0	0	0	0	49342	0	0	0	0	0	0	0	0	318830	0	0	0	0	0	0	0	0
AR_13	g2936.t1	-	g2936.t1;g2000.t1;g4832.t1;g4404.t1;g9401.t1;g8619.t1;g3257.t1;g2337.t1	NO		ubiquitin	XP_001227904.1	Chaetomium globosum CBS 148.51	0.8523		6;6;6;6;6;6;6;6	6;6;6;6;6;6;6;6	6;6;6;6;6;6;6;6	8	6	6	6	57	57	57	9.6369	86	86;122;159;159;305;305;305;305		0	698580	1029800	601710	0	0	875300	2978900	119760	1283200	1738300	935690	1138500	3504600	787380	0	0	545130	3287800	0	0	1681400	0	6287500	0
AR_14	g8812.t1	-	g8812.t1	YES		GH81 endo-1,3-beta-glucanase	OTA04295.1	Trichoderma parareesei	0.6502		14	14	4	1	14	14	4	23	23	7.2	92.988	865	865		0	0	0	0	0	0	92363	10444	0	0	0	0	0	0	41518	0	0	0	0	0	0	0	18034	0	0
AR_15	g7627.t1	-	g7627.t1;g5897.t1	NO		actin	KAI3604158.1	Moniliophthora roreri	0.9836		6;6	6;6	6;6	2	6	6	6	17.5	17.5	17.5	41.888	377	377;385		557210	903130	586360	1033000	3148200	820780	1207500	1006100	1094800	1760500	646340	726040	652300	1053000	1095000	728960	555500	715470	949380	1073000	1613700	22159000	799450	2224300	507550
AR_16	g5384.t1	-	g5384.t1	YES		cellulase CEL6B	XP_007300902.1	Stereum hirsutum FP-91666 SS1	0.7341		4	4	2	1	4	4	2	18.5	18.5	9.4	37.923	352	352		0	0	0	0	0	0	0	0	0	0	0	0	0	0	0	0	0	0	0	0	0	0	0	0	0
AR_17	g10736.t1	-	g10736.t1	YES		acetyl xylan esterase	TFK34996.1	Crucibulum laeve	0.6404		2	2	2	1	2	2	2	12.2	12.2	12.2	34.899	337	337		0	0	0	0	0	0	0	0	0	0	0	0	0	0	0	0	4527800	0	0	254780	0	0	506210	0	1669500
AR_18	g4767.t1	-	g4767.t1	YES		cellobiohydrolase	BAC81967.1	Athelia rolfsii	0.8635		11	5	5	1	11	5	5	32.8	18.7	18.7	47.751	439	439		0	0	0	0	0	0	0	259540	0	0	0	0	0	0	0	0	0	0	0	0	0	0	0	0	0
AR_19	g6081.t1	-	g6081.t1	NO		endo-1,4-beta xylanase	XP_007269538.1	Fomitiporia mediterranea MF3/22	0.7575		4	4	1	1	4	4	1	19.5	19.5	5.4	28.018	257	257		0	0	0	0	0	0	0	0	0	0	0	0	0	0	0	0	5269100	4764300	0	0	0	0	340410	0	0
AR_20	g5100.t1	-	g5100.t1	NO		endopolygalacturonase 2 precursor	BAH29710.1	Athelia rolfsii	0.7995		3	3	3	1	3	3	3	11	11	11	37.837	374	374		0	0	0	0	0	0	0	0	0	0	0	0	0	0	0	0	0	39904	0	378930	321910	0	0	0	21138
AR_21	g5917.t1	-	g5917.t1	YES		alpha-amylase	XP_007867350.1	Gloeophyllum trabeum ATCC 11539	0.6354		3	3	3	1	3	3	3	10.7	10.7	10.7	48.239	456	456		0	0	0	0	0	0	0	0	0	0	0	0	0	0	0	0	77439	0	0	3078400	602160	427230	35560	49982	51061
AR_22	g4284.t1	-	g4284.t1;g4956.t1	YES		Unsaturated rhamnogalacturonyl hydrolase YteR	XP_047749415.1	Psilocybe cubensis	0.6448		5;5	5;5	5;5	2	5	5	5	16.3	16.3	16.3	42.67	381	381;388		0	0	0	0	0	0	0	0	0	0	0	0	0	0	0	0	0	3402400	0	0	0	0	0	0	0
AR_23	g8763.t1	-	g8763.t1	NO		sure-like protein	KAJ3765122.1	Lentinula raphanica	0.6315		4	4	3	1	4	4	3	18.5	18.5	14.9	34.845	335	335		0	0	0	0	0	0	0	0	0	0	0	0	0	0	0	0	0	0	0	0	0	0	0	0	0
AR_24	g10378.t1	-	g10378.t1;g4121.t1;g5111.t1	YES		Endo-1,3(4)-beta-glucanase	QYS94990.1	Trichoderma simmonsii	0.6468		13;2;1	3;1;1	3;1;1	3	13	3	3	20.5	4.6	4.6	92.99	865	865;858;707		0	0	0	0	0	0	0	0	0	0	0	0	0	0	0	0	0	0	0	0	0	0	29777	0	0
AR_25	g4133.t1	-	g4133.t1	NO		endopolygalacturonase 2 precursor	BAH29710.1	Athelia rolfsii	0.8433		3	3	3	1	3	3	3	13.5	13.5	13.5	30.657	303	303		0	0	0	0	0	0	0	0	0	0	0	0	0	0	0	0	156260	144600	0	200130	51940	0	0	0	0
AR_26	g876.t1	-	g876.t1;g1142.t1	YES		endopolygalacturonase 2 precursor	BAH29710.1	Athelia rolfsii	0.7989		5;5	5;5	5;5	2	5	5	5	22.8	22.8	22.8	37.44	373	373;373		0	0	0	0	0	0	0	0	0	0	0	0	0	0	0	0	844850	0	0	0	0	0	0	0	0
AR_27	g10236.t1	-	g10236.t1	YES		tyrosinase	KAF8202684.1	Mycena galopus ATCC 62051	0.4011		8	8	6	1	8	8	6	14.1	14.1	10.6	57.31	517	517		0	0	0	0	0	0	0	0	0	0	0	0	0	0	0	0	0	0	0	0	0	0	0	0	0
AR_28	g7623.t1	-	g7623.t1;g5901.t1	YES		copper radical oxidase-like protein	XP_041198379.1	Suillus subaureus	0.6481		5;4	5;4	5;4	2	5	5	5	9.2	9.2	9.2	79.285	737	737;569		0	0	0	0	0	0	0	0	0	0	0	0	0	0	0	0	4052800	3096800	375730	0	0	0	2646300	190000	1456400
AR_29	g7896.t1	-	g7896.t1;g5659.t1	NO		Hsp70 chaperone	TCD61812.1	Steccherinum ochraceum	0.9126		11;11	11;11	11;11	2	11	11	11	17.8	17.8	17.8	70.723	652	652;652		0	137330	0	261000	249810	12347	0	451520	114820	39223	393820	0	0	189700	219150	134580	108150	0	162210	0	0	1821100	0	1296200	0
AR_30	g8243.t1	-	g8243.t1	NO		Lactonase, 7-bladed beta-propeller-domain-containing protein	KAH7890467.1	Phlebopus sp. FC_14	0.5813		7	7	2	1	7	7	2	23.4	23.4	5.7	35.491	333	333		0	0	0	0	0	0	0	0	0	0	0	0	0	0	0	0	2057300	1668900	119480	0	0	0	0	0	0
AR_31	g3975.t1	-	g3975.t1	YES		arabinan endo-1,5-alpha-L-arabinosidase	CUA69594.1	Rhizoctonia solani	0.75		5	5	5	1	5	5	5	27.3	27.3	27.3	18.903	176	176		0	0	0	0	0	0	0	0	0	0	0	0	0	0	0	0	675420	163510	55852	460060	101100	0	362990	164790	351920
AR_32	g1454.t1	-	g1454.t1	YES		cellobiohydrolase	BAC81967.1	Athelia rolfsii	0.6943		11	5	5	1	11	5	5	34.2	21.4	21.4	54.6	518	518		0	0	0	0	0	0	0	0	0	0	0	0	0	0	0	0	0	0	0	0	0	0	0	0	0
AR_33	g10174.t1	-	g10174.t1;g10816.t1	YES		glycoside hydrolase	OCH87614.1	Obba rivulosa	0.7053		4;2	4;2	4;2	2	4	4	4	12.1	12.1	12.1	49.443	445	445;380		0	0	0	0	0	0	0	0	0	0	0	0	0	0	0	0	0	0	0	0	0	0	0	0	0
AR_34	g2653.t1	-	g2653.t1	NO		inorganic pyrophosphatase	KAI9460496.1	Lactarius psammicola	0.85		7	7	5	1	7	7	5	35.3	35.3	27.9	32.193	283	283		0	0	0	0	0	0	0	0	0	0	0	0	0	0	0	0	0	0	0	0	0	0	0	0	0
AR_35	g7567.t1	-	g7567.t1	YES		pectin lyase-like protein	PBK78766.1	Armillaria solidipes	0.6594		3	3	1	1	3	3	1	10.1	10.1	3.5	30.749	287	287		0	0	0	0	0	0	0	0	0	0	0	0	0	0	0	0	0	0	0	0	0	0	0	0	0
AR_36	g7139.t1	-	g7139.t1;g9452.t1	YES		endopolygalacturonase 2 precursor	BAH29710.1	Athelia rolfsii	0.791		8;8	8;8	5;5	2	8	8	5	36	36	25.4	31.578	311	311;360		0	0	0	0	0	0	0	0	0	0	0	0	0	0	0	0	0	0	0	0	0	0	0	0	0
AR_37	g7255.t1	-	g7255.t1	YES		glycoside hydrolase	KAH7927009.1	Leucogyrophana mollusca	0.4854		3	3	3	1	3	3	3	9.1	9.1	9.1	51.409	496	496		0	0	0	0	0	0	0	0	0	0	0	0	0	0	0	0	0	0	0	0	0	0	0	0	0
AR_38	g585.t1	-	g585.t1;g1436.t1	YES		Neutral/alkaline nonlysosomal ceramidase	KAH8110485.1	Phellopilus nigrolimitatus	0.7301		5;4	5;4	5;4	2	5	5	5	10	10	10	69.437	648	648;615		0	0	0	0	0	0	0	0	0	0	0	0	0	0	0	0	1440900	1370700	143010	0	0	0	1912700	0	2266100
AR_39	g4739.t1	-	g4739.t1	YES		cellobiohydrolase	BAC81967.1	Athelia rolfsii	0.6462		5	5	2	1	5	5	2	19.7	19.7	11.5	55.613	532	532		0	0	0	0	0	0	0	0	0	0	0	0	0	0	0	0	0	0	0	0	0	0	0	0	0
AR_40	g5232.t1	-	g5232.t1;g8414.t1	YES		Endo-1,4-beta-xylanase A	OBZ66604.1	Grifola frondosa	0.6587		6;2	6;2	5;1	2	6	6	5	16.2	16.2	12.5	36.898	345	345;268		0	0	0	0	0	0	0	0	0	0	0	0	0	0	0	0	44700	0	0	0	0	0	0	0	0
AR_41	g5857.t1	-	g5857.t1	YES		WSC domain-containing protein	KAB2579093.1	Lasiodiplodia theobromae	0.4731		7	7	4	1	7	7	4	22.8	22.8	14.1	49.106	447	447		0	0	0	0	0	0	0	0	0	0	0	0	0	0	0	0	115920	86327	0	0	0	0	0	0	0
AR_42	g3574.t1	-	g3574.t1	YES		ribonuclease T2	KAG0707430.1	Suillus ampliporus	0.6276		3	3	2	1	3	3	2	14.1	14.1	7.4	30.834	284	284		0	0	0	0	0	0	0	0	0	0	0	0	0	0	0	0	0	1429300	0	313840	36517	0	423770	433740	598580
AR_43	g4204.t1	-	g4204.t1	YES		endopolygalacturonase 2 precursor	BAH29710.1	Athelia rolfsii	0.9192		5	4	4	1	5	4	4	23.4	19.4	19.4	35.084	346	346		0	0	0	0	0	0	0	0	0	0	0	0	0	0	0	0	0	0	0	0	0	0	0	0	0
AR_44	g5347.t1	-	g5347.t1;g3880.t1;g3563.t1;g3438.t1;g2651.t1;g2519.t1;g5331.t1;g3893.t1	NO		Histone H4	XP_036631972.1	Pleurotus ostreatus	0.9903		3;3;3;3;3;3;1;1	3;3;3;3;3;3;1;1	3;3;3;3;3;3;1;1	8	3	3	3	21.4	21.4	21.4	11.366	103	103;103;103;103;103;103;106;106		0	0	0	0	456690	285060	352960	0	535430	219860	119080	127710	164490	114210	561330	211460	0	0	839090	481020	0	526170	0	384610	0
AR_45	g709.t1	-	g709.t1;g715.t1;g1307.t1	YES		pectin lyase-like protein	RPD57432.1	Lentinus tigrinus ALCF2SS1-6	0.6677		4;1;1	4;1;1	2;0;0	3	4	4	2	15.4	15.4	8.7	35.722	332	332;116;313		0	0	0	0	0	0	0	0	0	0	0	0	0	0	0	0	0	0	0	0	0	0	0	0	0
AR_46	g6681.t1	-	g6681.t1	YES		hypothetical protein F5I97DRAFT_1901614	KAH7883062.1	Phlebopus sp. FC_14	0.5249		2	2	2	1	2	2	2	10.7	10.7	10.7	21.273	214	214		0	0	0	0	0	0	0	0	0	0	0	0	0	0	0	0	0	0	0	0	0	0	0	0	0
AR_47	g10208.t1	-	g10208.t1	YES		hypothetical protein PUNSTDRAFT_52038	XP_007383134.1	Punctularia strigosozonata HHB-11173 SS5	0.4955		2	2	2	1	2	2	2	23.9	23.9	23.9	12.034	109	109		0	0	0	0	0	0	0	0	0	0	0	0	0	0	0	0	0	94224	0	0	0	0	0	0	0
AR_48	g6545.t1	-	g6545.t1;g6022.t1	YES		laccase	ABW75771.2	Cyathus bulleri	0.5462		3;2	3;2	3;2	2	3	3	3	9.9	9.9	9.9	47.795	436	436;411		0	0	0	0	0	0	0	0	0	0	0	0	0	0	0	0	60005	150130	0	0	0	0	167580	43334	117960
[truncated: 55 more columns]

## Sheet: Statistical data
Statistical data of all 86 proteins
Protein no.	Selected protein ID	Selected protein name	Control					Chitosan					A. rolfsii					Chitosan + A. rolfsii					ANOVA data
			Average	SD	%CV	SEM		Average	SD	%CV	SEM		Average	SD	%CV	SEM		Average	SD	%CV	SEM		ANOVA Significant	Control	Chitosan	A. rolfsii	Chitosan + A. rolfsii	-log ANOVA p value	ANOVA p-value	ANOVA q-value	Significant pairs
CS_01	XP_030498669.1	mulatexin-like	834.219	1315.66	157.712	465.157		266.439	345.509	129.677	122.156		2348.58	2708.89	115.342	781.989		2049.23	1249.32	60.9654	360.648		+	0	0	0	0	1.24793	0.0565028	0.0458621
CS_02	XP_030501451.1	pathogenesis-related protein R major form-like	93.9985	194.467	206.883	68.7545		1796.42	1485.45	82.6894	525.187		69.0893	229.143	331.662	66.148		2858.58	2649.02	92.6689	764.706		+	-2.2795	0	-2.83779	2.83779	3.14306	0.000719352	0.0014	Chitosan + A. rolfsii_A. rolfsii;Chitosan + A. rolfsii_Control
CS_03	KAF4382037.1	hypothetical protein G4B88_006669	219.945	491.766	223.586	173.865		1698.38	1708.74	100.61	604.129		369.893	912.161	246.602	263.318		2031.46	1810.61	89.1288	522.678		+	-1.36478	0	-1.43655	1.43655	1.9025	0.0125169	0.0112727	Chitosan + A. rolfsii_Control;Chitosan + A. rolfsii_A. rolfsii
CS_04	KAF4357626.1	hypothetical protein F8388_007162	266.488	554.183	207.958	195.933		1412	1607.36	113.836	568.286		463.782	833.105	179.633	240.497		1690.97	2005.53	118.602	578.946		-	0	0	0	0	0.994922	0.101176	0.082375
CS_05	XP_030494252.1	uclacyanin-3	979.186	1480.31	151.177	523.368		767.23	1173.74	152.984	414.98		1097	870.382	79.342	251.258		1588.94	1158.01	72.8792	334.289		-	0	0	0	0	0.316756	0.482218	0.460386
CS_06	XP_030502231.1	thaumatin-like protein 1	104.905	184.398	175.777	65.1945		471.345	385.986	81.8903	136.467		15.4895	51.3728	331.662	14.83		1684.31	1616	95.9442	466.498		+	-2.32567	-1.39116	-3.13537	3.13537	3.26216	0.000546814	0.00155556	Chitosan + A. rolfsii_A. rolfsii;Chitosan + A. rolfsii_Control;Chitosan + A. rolfsii_Chitosan
CS_07	XP_030493949.1	uncharacterized protein LOC115709853	111.466	230.96	207.202	81.6565		1255.51	1494.37	119.025	528.34		400.225	555.598	138.821	160.387		1103.06	973.898	88.2908	281.14		+	0	0	0	0	1.34753	0.0449229	0.0370182
CS_08	XP_030479401.1	peroxidase 15	496.52	1197.2	241.119	423.275		0	0	-	0		932.217	1384.87	148.557	399.779		573.777	880.562	153.468	254.196		-	0	0	0	0	0.466602	0.341506	0.311747
CS_09	XP_030508145.1	kiwellin	1288.07	789.361	61.2826	279.081		446.392	453.165	101.517	160.218		1209.7	998.823	82.5679	288.335		474.805	293.784	61.8747	84.8082		+	0	0	0	0	1.69984	0.0199599	0.0171064
CS_10	XP_030508832.1	ubiquitin-60S ribosomal protein L40	754.465	650.497	86.2197	229.985		848.625	548.823	64.672	194.038		382.293	571.136	149.397	164.873		1172.82	1141.8	97.3555	329.61		-	0	0	0	0	0.780562	0.165744	0.146353
CS_11	XP_030481302.1	cationic peroxidase 1	471.496	917.901	194.678	324.527		983.35	1326.02	134.847	468.818		305.011	689.028	225.903	198.905		778.015	557.859	71.7028	161.04		-	0	0	0	0	0.432108	0.369736	0.34105
CS_12	XP_030477701.1	cucumber peeling cupredoxin	682.866	449.375	65.8073	158.878		708.145	304.65	43.0209	107.71		803.41	717.744	89.3372	207.195		1189.7	528.458	44.4194	152.553		-	0	0	0	0	0.775674	0.16762	0.146783
CS_13	XP_030509376.1	peroxidase 57-like	24.7566	65.4999	264.575	23.1577		559.49	630.181	112.635	222.803		27.7263	91.9579	331.662	26.546		1023.91	1116.32	109.025	322.255		+	-1.69737	0	-2.09355	2.09355	2.27749	0.00527847	0.00548571	Chitosan + A. rolfsii_Control;Chitosan + A. rolfsii_A. rolfsii
CS_14	XP_030478853.1	agglutinin-1-like	31.5981	83.6006	264.575	29.5573		1059.21	1076.22	101.606	380.5		55.0543	182.594	331.662	52.7104		441.733	810.445	183.469	233.955		+	-1.55356	1.77739	-1.77739	0	1.86091	0.0137749	0.012	Chitosan_Control;Chitosan_A. rolfsii
CS_15	XP_030499509.1	actin-7	316.477	517.753	163.599	183.053		248.498	269.447	108.43	95.2639		506.994	1244.75	245.516	359.328		209.068	277.45	132.708	80.0929		-	0	0	0	0	0.0937077	0.805921	0.814118
CS_16	XP_030506673.1	peroxidase 24	0	0	-	0		941.693	1351.63	143.532	477.874		0	0	-	0		223.749	439.935	196.62	126.998		+	-1.35369	1.62685	-1.62685	0	1.64738	0.0225229	0.018	Chitosan_Control;Chitosan_A. rolfsii
CS_17	KAF4403250.1	hypothetical protein G4B88_028021	151.374	400.498	264.575	141.597		53.708	95.6064	178.011	33.802		545.503	875.729	160.536	252.801		640.198	518.32	80.9624	149.626		-	0	0	0	0	0.925223	0.118789	0.0972121
CS_18	XP_030478848.1	ribosome-inactivating protein cucurmosin	0	0	-	0		527.378	728.198	138.079	257.457		0	0	-	0		670.225	862.1	128.628	248.867		+	0	0	-1.323	1.323	1.60757	0.0246849	0.0181887	Chitosan + A. rolfsii_A. rolfsii
CS_19	XP_030478699.1	peroxidase 15 isoform X2	604.858	1014.36	167.702	358.63		221.77	243.663	109.872	86.148		408.524	585.366	143.288	168.981		172.951	319.002	184.446	92.0879		-	0	0	0	0	0.350688	0.445977	0.421073
CS_20	KAF4346105.1	hypothetical protein G4B88_027833	146.266	386.984	264.575	136.819		325.682	861.674	264.575	304.648		568.24	643.605	113.263	185.793		133.98	339.554	253.436	98.0208		-	0	0	0	0	0.506464	0.311556	0.291842
CS_21	KAF4364016.1	hypothetical protein G4B88_014973	0	0	-	0		70.1928	185.713	264.575	65.6594		0	0	-	0		769.919	962.396	125	277.82		+	-1.61718	-1.3332	-2.00976	2.00976	2.27681	0.00528673	0.00533333	Chitosan + A. rolfsii_Control;Chitosan + A. rolfsii_A. rolfsii;Chitosan + A. rolfsii_Chitosan
CS_22	XP_030489618.1	probable histone H2A variant 3	703.169	294.746	41.9169	104.208		649.575	397.633	61.2143	140.584		603.312	374.061	62.0012	107.982		361.157	367.839	101.85	106.186		-	0	0	0	0	0.711563	0.194284	0.172225
CS_23	XP_030508261.1	gamma conglutin 1	34.3277	90.8225	264.575	32.1106		211.085	365.791	173.291	129.327		37.5934	124.683	331.662	35.9929		713.185	919.234	128.891	265.36		+	0	0	-1.54684	1.54684	1.66454	0.0216502	0.0178776	Chitosan + A. rolfsii_A. rolfsii
CS_24	KAF4367413.1	hypothetical protein F8388_025831, partial	73.1928	193.65	264.575	68.4656		78.5291	136.071	173.274	48.1082		58.1312	192.799	331.662	55.6564		691.872	946.984	136.873	273.371		+	0	0	-1.33599	1.33599	1.53713	0.0290313	0.0217778	Chitosan + A. rolfsii_A. rolfsii
CS_25	KAF4397183.1	hypothetical protein G4B88_009029, partial	0	0	-	0		0	0	-	0		503.205	799.381	158.858	230.761		386.06	512.64	132.787	147.986		-	0	0	0	0	0.977208	0.105388	0.0848
CS_26	XP_030483679.1	EG45-like domain containing protein	553.39	264.122	47.728	93.3813		465.003	207.601	44.645	73.3979		451.76	421.534	93.3093	121.687		430.254	230.935	53.6741	66.6653		-	0	0	0	0	0.0675513	0.855951	0.856279
CS_27	XP_030500800.1	probable mediator of RNA polymerase II transcription subunit 37e	137.785	240.027	174.204	84.8622		131.793	208.09	157.892	73.5709		238.584	485.692	203.573	140.207		512.086	577.319	112.739	166.658		-	0	0	0	0	0.674608	0.21154	0.186137
CS_28	XP_030489130.1	endochitinase 2	0	0	-	0		415.563	565.003	135.961	199.759		0	0	-	0		328.508	598.699	182.248	172.83		-	0	0	0	0	1.06415	0.0862677	0.0692258
CS_29	XP_030504010.1	superoxide dismutase [Cu-Zn]	0	0	-	0		91.0495	157.714	173.218	55.7603		14.8268	49.1749	331.662	14.1956		592.409	645.363	108.939	186.3		+	-2.07153	-1.49461	-2.43325	2.43325	2.75589	0.00175432	0.00228571	Chitosan + A. rolfsii_Control;Chitosan + A. rolfsii_A. rolfsii;Chitosan + A. rolfsii_Chitosan
CS_30	XP_030481524.1	cysteine-rich repeat secretory protein 38	59.616	157.729	264.575	55.7656		187.15	304.231	162.56	107.562		126.836	220.57	173.902	63.6729		596.855	515.122	86.3061	148.703		+	-1.89874	0	-1.81917	1.89874	2.24663	0.00566722	0.00533333	Chitosan + A. rolfsii_Control;Chitosan + A. rolfsii_A. rolfsii
CS_31	XP_030510769.1	histone H4	143.344	196.532	137.106	69.4847		311.339	197.46	63.4229	69.8128		321.825	458.979	142.618	132.496		285.573	220.417	77.1842	63.6289		-	0	0	0	0	0.194194	0.63945	0.633524
CS_32	XP_030492045.1	endochitinase EP3	368.164	234.608	63.7237	82.9464		51.4152	94.8583	184.495	33.5375		477.953	320.083	66.9695	92.3999		127.323	212.567	166.951	61.3627		+	0	-2.42943	2.42943	-2.07535	2.86944	0.00135069	0.002	A. rolfsii_Chitosan;A. rolfsii_Chitosan + A. rolfsii
CS_33	XP_030491129.1	kunitz trypsin inhibitor 5	100.135	264.932	264.575	93.6678		112.891	126.667	112.203	44.7834		101.965	271.26	266.033	78.306		306.551	384.998	125.59	111.139		-	0	0	0	0	0.504445	0.313007	0.289766
CS_34	XP_030482973.1	peroxidase 3	0	0	-	0		94.1212	181.503	192.839	64.1709		73.5812	191.353	260.058	55.239		403.904	318.815	78.9334	92.0339		+	-2.57349	-1.55119	-2.18151	2.57349	2.90571	0.00124248	0.00192	Chitosan + A. rolfsii_Control;Chitosan + A. rolfsii_A. rolfsii;Chitosan + A. rolfsii_Chitosan
CS_35	XP_030492533.1	thaumatin-like protein 1b	175.094	463.254	264.575	163.785		275.175	272.2	98.9189	96.2371		0	0	-	0		161.884	202.21	124.91	58.373		-	0	0	0	0	0.734808	0.184159	0.163257
CS_36	XP_030489833.1	peroxidase 3	0	0	-	0		379.172	463.33	122.195	163.812		16.5915	55.0278	331.662	15.8851		98.2128	238.055	242.387	68.7205		+	-1.52988	1.67794	-1.67794	0	1.7659	0.0171436	0.0146957	Chitosan_Control;Chitosan_A. rolfsii
CS_37	XP_030499404.1	STS14 protein	0	0	-	0		298.179	356.167	119.447	125.924		0	0	-	0		54.3893	125.968	231.604	36.3638		+	-1.90359	2.26282	-2.26282	-1.53249	2.33391	0.0046354	0.00494118	Chitosan_Control;Chitosan_A. rolfsii;Chitosan_Chitosan + A. rolfsii
CS_38	KAF4365541.1	hypothetical protein G4B88_025720	23.8288	63.0451	264.575	22.2898		0	0	-	0		98.2179	191.417	194.89	55.2573		238.151	199.292	83.6829	57.5305		+	-1.50559	-1.85411	0	1.85411	2.04726	0.00896888	0.00780952	Chitosan + A. rolfsii_Chitosan;Chitosan + A. rolfsii_Control
AR_01	g139.t1	-	120.988	215.692	178.276	76.2587		55.256	105.281	190.533	37.2223		650.126	959.686	147.615	277.038		4863.59	1526.69	31.3902	440.719		+	-10.2787	-10.4131	-10.2108	10.4131	12.5792	2.63527e-13	0	Chitosan + A. rolfsii_Chitosan;Chitosan + A. rolfsii_Control;Chitosan + A. rolfsii_A. rolfsii
AR_02	g7261.t1	-	0	0	-	0		0	0	-	0		4353.58	2204.14	50.6281	636.28		346.209	783.607	226.339	226.208		+	-6.79554	-6.79554	7.06345	-7.06345	8.65802	2.19774e-09	0	A. rolfsii_Control;A. rolfsii_Chitosan;A. rolfsii_Chitosan + A. rolfsii
AR_03	g4472.t1	-	153.68	289.849	188.605	102.477		72.0416	96.8678	134.461	34.248		78.5274	182.973	233.006	52.8199		3632.05	2533.37	69.7504	731.321		+	-4.29339	-4.4539	-5.2695	5.2695	6.07794	8.35725e-07	0	Chitosan + A. rolfsii_Chitosan;Chitosan + A. rolfsii_A. rolfsii;Chitosan + A. rolfsii_Control
AR_04	g4320.t1	-	116.909	309.313	264.575	109.359		47.0273	124.422	264.575	43.99		200.066	559.22	279.517	161.433		3410.55	2764.09	81.0454	797.925		+	-3.30237	-3.42249	-3.81488	3.81488	4.63011	2.34363e-05	0	Chitosan + A. rolfsii_Chitosan;Chitosan + A. rolfsii_Control;Chitosan + A. rolfsii_A. rolfsii
AR_05	g4198.t1	-	75.8063	158.873	209.578	56.1701		37.8676	100.188	264.575	35.4219		1221.96	1568.07	128.325	452.664		2234.89	1829.97	81.8819	528.267		+	-2.05585	-2.12481	0	2.12481	2.55487	0.00278698	0.003	Chitosan + A. rolfsii_Chitosan;Chitosan + A. rolfsii_Control
AR_06	g6993.t1	-	0	0	-	0		0	0	-	0		1034.65	1151.13	111.258	332.302		3032.63	626.527	20.6595	180.863		+	-8.97415	-8.97415	-6.01375	8.97415	10.376	4.20708e-11	0	A. rolfsii_Control;Chitosan + A. rolfsii_Control;A. rolfsii_Chitosan;Chitosan + A. rolfsii_Chitosan;Chitosan + A. rolfsii_A. rolfsii
AR_07	g8683.t1	-	21.6192	57.1991	264.575	20.2229		0	0	-	0		264.471	550.511	208.155	158.919		2796.04	1729.19	61.8442	499.174		+	-5.12651	-5.18662	-5.2821	5.2821	6.67805	2.09871e-07	0	Chitosan + A. rolfsii_Chitosan;Chitosan + A. rolfsii_Control;Chitosan + A. rolfsii_A. rolfsii
AR_08	g10175.t1	-	0	0	-	0		0	0	-	0		974.466	1172.22	120.294	338.391		1847.71	1467.67	79.4318	423.68		+	-2.45682	-2.45682	0	2.45682	2.98846	0.00102693	0.00166667	Chitosan + A. rolfsii_Control;Chitosan + A. rolfsii_Chitosan
AR_09	g11083.t1	-	17.0399	45.0834	264.575	15.9394		14.2505	37.7034	264.575	13.3302		1598.89	1721.06	107.641	496.826		951.728	1051.49	110.482	303.538		+	-1.59221	-1.5978	1.5978	0	1.99244	0.0101757	0.00865116	A. rolfsii_Chitosan;A. rolfsii_Control
AR_10	g1860.t1	-	123.121	216.705	176.01	76.6169		21.0037	55.5706	264.575	19.6472		270.617	631.819	233.474	182.39		2014.39	1549.06	76.9	447.176		+	-3.11533	-3.40937	-3.28275	3.40937	4.32402	4.74223e-05	0	Chitosan + A. rolfsii_Chitosan;Chitosan + A. rolfsii_Control;Chitosan + A. rolfsii_A. rolfsii
AR_11	g10714.t1	-	59.3836	157.114	264.575	55.5482		34.6919	60.0956	173.227	21.247		245.901	725.019	294.842	209.295		1915.43	1530.24	79.8902	441.742		+	-2.96554	-3.03494	-2.99514	3.03494	3.97988	0.000104741	0.000285714	Chitosan + A. rolfsii_Chitosan;Chitosan + A. rolfsii_Control;Chitosan + A. rolfsii_A. rolfsii
AR_12	g567.t1	-	27.7663	73.4628	264.575	25.973		0	0	-	0		70.9283	168.458	237.504	48.6296		1622.6	1896.51	116.881	547.477		+	-1.81163	-1.87334	-2.1287	2.1287	2.62195	0.00238808	0.00270968	Chitosan + A. rolfsii_Chitosan;Chitosan + A. rolfsii_Control;Chitosan + A. rolfsii_A. rolfsii
AR_13	g2936.t1	-	660.978	579.779	87.7154	204.983		948.876	536.714	56.5631	189.757		529.645	838.429	158.3	242.033		1432.31	1104.53	77.1156	318.851		-	0	0	0	0	1.05661	0.0877783	0.0693333
AR_14	g8812.t1	-	50.7636	101.36	199.671	35.8363		25.47	67.3872	264.575	23.825		52.3056	138.029	263.889	39.8455		1958.69	1212.2	61.8883	349.932		+	-5.27954	-5.38381	-6.19827	6.19827	7.20519	6.23469e-08	0	Chitosan + A. rolfsii_Chitosan;Chitosan + A. rolfsii_Control;Chitosan + A. rolfsii_A. rolfsii
AR_15	g7627.t1	-	1032.64	302.399	29.2842	106.914		970.403	167.142	17.224	59.0935		1272.61	1058.89	83.2061	305.676		666.949	492.667	73.8688	142.221		-	0	0	0	0	0.656937	0.220325	0.192811
AR_16	g5384.t1	-	0	0	-	0		0	0	-	0		0	0	-	0		1579.55	1163.27	73.6453	335.806		+	-4.26817	-4.26817	-5.07494	5.07494	5.90624	1.24097e-06	0	Chitosan + A. rolfsii_Control;Chitosan + A. rolfsii_Chitosan;Chitosan + A. rolfsii_A. rolfsii
AR_17	g10736.t1	-	0	0	-	0		0	0	-	0		574.548	821.448	142.973	237.132		1316.02	1014.63	77.0987	292.899		+	-2.56897	-2.56897	0	2.56897	3.08946	0.00081385	0.00163636	Chitosan + A. rolfsii_Control;Chitosan + A. rolfsii_Chitosan
AR_18	g4767.t1	-	63.6813	168.485	264.575	59.5684		0	0	-	0		16.6535	55.2335	331.662	15.9445		1309.61	1416.33	108.149	408.86		+	-1.97243	-2.16814	-2.60146	2.60146	3.03862	0.000914923	0.00173913	Chitosan + A. rolfsii_Chitosan;Chitosan + A. rolfsii_A. rolfsii;Chitosan + A. rolfsii_Control
AR_19	g6081.t1	-	0	0	-	0		0	0	-	0		708.934	1162.42	163.968	335.563		881.07	1021.1	115.893	294.765		-	0	0	0	0	1.17752	0.0664476	0.0526
AR_20	g5100.t1	-	0	0	-	0		0	0	-	0		720.47	1388.5	192.721	400.825		134.499	270.958	201.457	78.2189		-	0	0	0	0	0.835435	0.146071	0.124716
AR_21	g5917.t1	-	0	0	-	0		0	0	-	0		889.951	1044.35	117.349	301.479		451.225	668.8	148.219	193.066		+	-1.33095	-1.33095	1.33095	0	1.62678	0.0236169	0.0179231	A. rolfsii_Control;A. rolfsii_Chitosan
AR_22	g4284.t1	-	0	0	-	0		0	0	-	0		216.736	533.124	245.978	153.9		1007.55	1036.07	102.83	299.087		+	-1.92854	-1.92854	-1.491	1.92854	2.45195	0.00353228	0.004	Chitosan + A. rolfsii_Control;Chitosan + A. rolfsii_Chitosan;Chitosan + A. rolfsii_A. rolfsii
AR_23	g8763.t1	-	0	0	-	0		0	0	-	0		103.078	232.233	225.298	67.04		772.198	1323.67	171.416	382.111		-	0	0	0	0	1.12761	0.0745401	0.0599344
AR_24	g10378.t1	-	0	0	-	0		0	0	-	0		43.8887	104.902	239.017	30.2825		1170.47	1004.64	85.8323	290.014		+	-3.28416	-3.28416	-3.71615	3.71615	4.52263	3.0017e-05	0	Chitosan + A. rolfsii_Control;Chitosan + A. rolfsii_Chitosan;Chitosan + A. rolfsii_A. rolfsii
AR_25	g4133.t1	-	0	0	-	0		0	0	-	0		593.365	1230.52	207.38	355.22		168.918	323.002	191.218	93.2425		-	0	0	0	0	0.650756	0.223483	0.193387
AR_26	g876.t1	-	0	0	-	0		0	0	-	0		347.947	644.13	185.123	185.944		957.729	620.22	64.7594	179.042		+	-2.86363	-2.86363	-1.50533	2.86363	3.45204	0.000353151	0.00141176	Chitosan + A. rolfsii_Control;Chitosan + A. rolfsii_Chitosan;Chitosan + A. rolfsii_A. rolfsii
AR_27	g10236.t1	-	0	0	-	0		0	0	-	0		0	0	-	0		817.289	1062.56	130.01	306.734		+	-1.53219	-1.53219	-1.90818	1.90818	2.26114	0.00548095	0.00540541	Chitosan + A. rolfsii_Control;Chitosan + A. rolfsii_Chitosan;Chitosan + A. rolfsii_A. rolfsii
AR_28	g7623.t1	-	0	0	-	0		0	0	-	0		875.612	946.554	108.102	273.247		20.3659	67.5461	331.662	19.4989		+	-2.18181	-2.18181	2.56686	-2.56686	3.10682	0.000781961	0.00152381	A. rolfsii_Control;A. rolfsii_Chitosan;A. rolfsii_Chitosan + A. rolfsii
AR_29	g7896.t1	-	270.543	256.53	94.8204	90.697		304.373	209.21	68.7349	73.967		268.3	458.607	170.93	132.388		632.334	768.204	121.487	221.761		-	0	0	0	0	0.493335	0.321118	0.293744
AR_30	g8243.t1	-	0	0	-	0		0	0	-	0		389.861	531.382	136.3	153.397		559.909	780.053	139.318	225.182		-	0	0	0	0	1.18528	0.0652709	0.0522034
AR_31	g3975.t1	-	0	0	-	0		0	0	-	0		515.778	387.949	75.2163	111.991		799.512	407.232	50.935	117.558		+	-4.58776	-4.58776	2.15666	4.58776	5.6697	2.13946e-06	0	A. rolfsii_Control;Chitosan + A. rolfsii_Control;A. rolfsii_Chitosan;Chitosan + A. rolfsii_Chitosan
AR_32	g1454.t1	-	0	0	-	0		0	0	-	0		0	0	-	0		657.077	885.799	134.809	255.708		+	-1.42411	-1.42411	-1.77857	1.77857	2.10888	0.00778245	0.0073	Chitosan + A. rolfsii_Control;Chitosan + A. rolfsii_Chitosan;Chitosan + A. rolfsii_A. rolfsii
AR_33	g10174.t1	-	0	0	-	0		0	0	-	0		124.817	413.97	331.662	119.503		617.054	776.815	125.891	224.247		+	0	0	0	0	1.63755	0.0230382	0.0179608
AR_34	g2653.t1	-	0	0	-	0		0	0	-	0		0	0	-	0		419.9	967.643	230.446	279.334		-	0	0	0	0	0.676373	0.210682	0.188222
AR_35	g7567.t1	-	0	0	-	0		0	0	-	0		0	0	-	0		666.12	769.035	115.45	222.001		+	-1.93483	-1.93483	-2.38716	2.38716	2.82198	0.00150669	0.00222222	Chitosan + A. rolfsii_Control;Chitosan + A. rolfsii_Chitosan;Chitosan + A. rolfsii_A. rolfsii
AR_36	g7139.t1	-	0	0	-	0		0	0	-	0		0	0	-	0		696.098	709.976	101.994	204.952		+	-2.442	-2.442	-2.98299	2.98299	3.51514	0.000305396	0.0015	Chitosan + A. rolfsii_Control;Chitosan + A. rolfsii_Chitosan;Chitosan + A. rolfsii_A. rolfsii
AR_37	g7255.t1	-	0	0	-	0		0	0	-	0		29.5381	97.9668	331.662	28.2806		603.839	698.45	115.668	201.625		+	-1.89194	-1.89194	-2.12731	2.12731	2.66221	0.00217667	0.00253333	Chitosan + A. rolfsii_Control;Chitosan + A. rolfsii_Chitosan;Chitosan + A. rolfsii_A. rolfsii
AR_38	g585.t1	-	0	0	-	0		0	0	-	0		564.385	619.082	109.691	178.714		191.185	320.462	167.619	92.5095		+	-1.69649	-1.69649	1.69649	0	2.07211	0.00847006	0.00770732	A. rolfsii_Control;A. rolfsii_Chitosan
AR_39	g4739.t1	-	0	0	-	0		0	0	-	0		28.452	94.3645	331.662	27.2407		665.939	567.821	85.2662	163.916		+	-3.27528	-3.27528	-3.67304	3.67304	4.49599	3.19159e-05	0	Chitosan + A. rolfsii_Control;Chitosan + A. rolfsii_Chitosan;Chitosan + A. rolfsii_A. rolfsii
AR_40	g5232.t1	-	0	0	-	0		0	0	-	0		180.963	539.586	298.175	155.765		459.479	458.962	99.8874	132.491		+	0	0	0	0	1.31201	0.0487518	0.0404286
AR_41	g5857.t1	-	0	0	-	0		0	0	-	0		52.8571	118.575	224.332	34.2297		617.866	584.087	94.533	168.611		+	-2.70197	-2.70197	-2.81093	2.81093	3.648	0.000224907	0.0008	Chitosan + A. rolfsii_Control;Chitosan + A. rolfsii_Chitosan;Chitosan + A. rolfsii_A. rolfsii
AR_42	g3574.t1	-	0	0	-	0		0	0	-	0		595.298	575.035	96.5962	165.998		64.4447	213.739	331.662	61.7011		+	-2.39605	-2.39605	2.39605	-2.38282	3.20688	0.000621042	0.00147368	A. rolfsii_Control;A. rolfsii_Chitosan;A. rolfsii_Chitosan + A. rolfsii
AR_43	g4204.t1	-	0	0	-	0		0	0	-	0		0	0	-	0		535.31	636.883	118.975	183.852		+	-1.82553	-1.82553	-2.2577	2.2577	2.6707	0.00213454	0.00262069	Chitosan + A. rolfsii_Control;Chitosan + A. rolfsii_Chitosan;Chitosan + A. rolfsii_A. rolfsii
AR_44	g5347.t1	-	225.475	293.257	130.062	103.682		481.957	156.248	32.4194	55.2419		324.21	348.578	107.516	100.626		292.371	278.428	95.2311	80.3752		-	0	0	0	0	0.42241	0.378085	0.347852
AR_45	g709.t1	-	0	0	-	0		0	0	-	0		30.8063	102.173	331.662	29.4948		460.815	574.304	124.628	165.787		+	-1.61608	-1.61608	-1.75698	1.75698	2.25925	0.00550495	0.00526316	Chitosan + A. rolfsii_Control;Chitosan + A. rolfsii_Chitosan;Chitosan + A. rolfsii_A. rolfsii
AR_46	g6681.t1	-	0	0	-	0		0	0	-	0		0	0	-	0		521.415	472.923	90.6999	136.521		+	-3.01334	-3.01334	-3.64567	3.64567	4.27983	5.25012e-05	0	Chitosan + A. rolfsii_Control;Chitosan + A. rolfsii_Chitosan;Chitosan + A. rolfsii_A. rolfsii
AR_47	g10208.t1	-	0	0	-	0		0	0	-	0		74.1169	175.011	236.128	50.5212		257.113	307.277	119.511	88.7031		+	-1.36718	-1.36718	0	1.36718	1.69828	0.0200317	0.0168333	Chitosan + A. rolfsii_Control;Chitosan + A. rolfsii_Chitosan
AR_48	g6545.t1	-	0	0	-	0		0	0	-	0		221.636	227.419	102.609	65.6504		128.953	271.051	210.193	78.2456		+	0	0	0	0	1.25407	0.0557095	0.0458246
