# Supplementary material for: Hormonal and proteomic analyses of southern blight disease caused by Athelia rolfsii and root chitosan priming on Cannabis sativa in an in vitro hydroponic system
Source: Plant Direct. 2023 Sep 8;7(9):e528. doi: 10.1002/pld3.528 (PMC10485662; doi:10.1002/pld3.528)
Supplement: Supplementary file 8 — Table S2. Raw measurements and statistical analysis of plant growth parameters, enzymatic activities and phytohormone quantification [file PLD3-7-e528-s008.xlsx]

## Sheet: Root Length
Root Length (cm)												Statistical analysis
Condition	Initial	Priming	Infection	Collection
Control	1.5665	90.3677	133.988	174.75								Initial
Control	6.9588	22.0041	60.1428	127.797
Control	3.3725	16.9915	84.8828	91.074
Control	1.5687	26.3943	46.7905	93.757			Initial	Priming	Infection	Collection
Control	3.6198	17.1085	42.2941	147.168		Average	2.95508	30.1276	72.0471	121.051
Control	3.0138	10.4587	22.9364	55.413		SD	1.8257	26.3744	38.4128	38.2182
Control	1.882	14.2148	66.2142	139.847		%CV	61.7817	87.5423	53.3162	31.572
Control	1.6585	43.4811	119.128	138.6		SEM	0.645481	9.32475	13.581	13.5122
Chitosan	4.9356	12.5653	19.4733	19.5341
Chitosan	2.3402	27.1241	30.3319	30.8702
Chitosan	3.2401	20.3788	23.6924	35.6036								Priming
Chitosan	2.5294	34.1779	53.5085	94.3258			Initial	Priming	Infection	Collection
Chitosan	1.9572	26.5466	28.8742	39.8625		Average	2.61431	27.8857	32.8066	43.1586
Chitosan	3.17	14.6078	16.3813	20.389		SD	1.17692	12.8654	14.6744	24.2314
Chitosan	1.3448	35.4749	34.5001	48.6092		%CV	45.0182	46.136	44.7301	56.145
Chitosan	1.3972	52.2104	55.6914	56.0744		SEM	0.416103	4.54859	5.1882	8.5671
A. rolfsii	3.8144	18.7959	35.3417	41.9302
A. rolfsii	6.6617	15.5942	48.656	90.7781
A. rolfsii	2.9292	104.104	188.578	193.226
A. rolfsii	4.1327	46.9086	62.5888	72.9727
A. rolfsii	3.1264	78.8074	107.054	140.568								Infection
A. rolfsii	1.8909	23.067	28.0765	26.7149
A. rolfsii	1.2953	40.8526	58.3704	62.5396
A. rolfsii	1.9649	26.2434	102.422	133.26			Initial	Priming	Infection	Collection
A. rolfsii	1.1475	9.1493	51.8905	58.8964		Average	2.82675	42.5908	80.8976	94.9668
A. rolfsii	4.7443	30.4108	105.39	108.352		SD	1.75639	28.5361	45.0001	48.9182
A. rolfsii	1.2927	50.8672	67.4192	70.4745		%CV	62.1347	67.0006	55.626	51.5109
A. rolfsii	0.921	66.2901	114.984	139.89		SEM	0.507027	8.23766	12.9904	14.1215
Chitosan + A. rolfsii	3.8513	20.8118	23.9081	20.8955
Chitosan + A. rolfsii	7.1577	10.5516	12.4455	12.9594								Collection
Chitosan + A. rolfsii	2.9479	24.5275	27.4075	27.5061
Chitosan + A. rolfsii	3.3746	51.0622	57.4306	109.297
Chitosan + A. rolfsii	5.8084	102.454	105.862	97.1325
Chitosan + A. rolfsii	5.0174	44.1964	45.7836	42.9727
Chitosan + A. rolfsii	3.9741	32.7045	42.5839	40.7722
Chitosan + A. rolfsii	2.2199	52.0035	52.6861	49.4418			Initial	Priming	Infection	Collection
Chitosan + A. rolfsii	3.1644	51.8689	45.3466	45.139		Average	4.09206	40.0497	41.8158	44.2029
Chitosan + A. rolfsii	5.759	17.2427	19.2796	18.8486		SD	1.65011	24.1285	24.3304	29.8378
Chitosan + A. rolfsii	4.4867	38.7543	37.1642	34.8319		%CV	40.3248	60.2464	58.1848	67.502
Chitosan + A. rolfsii	1.3433	34.419	31.891	30.6378		SEM	0.476347	6.9653	7.02358	8.61343

## Sheet: Root Surface Area
Root Surface Area (mm2)												Statistical analysis
Condition	Initial	Priming	Infection	Collection
Control	0.4918	13.4403	24.0631	42.7397								Initial
Control	1.8832	4.3957	11.0034	22.3791
Control	0.8442	3.1877	14.7819	18.0847
Control	0.4652	4.3713	6.8854	13.4705			Initial	Priming	Infection	Collection
Control	0.889	2.9412	7.7837	31.6431		Average	0.824162	4.80716	11.7225	22.8338
Control	0.8507	2.217	4.1676	10.3159		SD	0.461769	3.69934	6.55208	10.3395
Control	0.6609	2.1314	8.02	23.7562		%CV	56.0288	76.9547	55.8934	45.2817
Control	0.5083	5.7727	17.0745	20.2815		SEM	0.16326	1.30791	2.31651	3.65558
Chitosan	1.2839	2.6878	3.9297	4.2743
Chitosan	0.7046	4.3664	5.1817	6.7791
Chitosan	0.7764	4.6197	4.3608	5.191								Priming
Chitosan	0.7352	5.94435	10.4576	13.6636			Initial	Priming	Infection	Collection
Chitosan	0.4982	4.9356	5.5341	8.834		Average	0.715575	5.52464	6.71547	8.50616
Chitosan	1.0453	2.8822	3.4149	4.4375		SD	0.332517	2.93244	3.31875	3.8948
Chitosan	0.2718	6.8562	8.4649	12.1401		%CV	46.4684	53.0793	49.4195	45.788
Chitosan	0.4092	11.9049	12.3801	12.7297		SEM	0.117562	1.03677	1.17336	1.37702
A. rolfsii	1.1378	3.2482	5.9291	7.8056
A. rolfsii	1.5558	3.2056	9.2548	17.4435
A. rolfsii	0.8801	14.1636	29.061	34.1995
A. rolfsii	0.9304	7.0505	9.5383	13.0603								Infection
A. rolfsii	0.8651	13.4681	18.4481	25.2001
A. rolfsii	0.4763	3.3834	4.258	4.5588
A. rolfsii	0.4282	6.2496	8.81425	10.5581
A. rolfsii	0.6487	3.4597	12.6663	18.0317			Initial	Priming	Infection	Collection
A. rolfsii	0.2944	1.5723	8.195	9.7913		Average	0.766825	6.32857	12.5691	16.188
A. rolfsii	1.325	3.4429	18.1596	19.3213		SD	0.421119	4.15355	6.92152	8.49806
A. rolfsii	0.4078	7.4493	9.9605	10.653		%CV	54.9172	65.6318	55.0677	52.496
A. rolfsii	0.2523	9.2496	16.5444	23.6329		SEM	0.121567	1.19903	1.99807	2.45318
Chitosan + A. rolfsii	0.9672	3.45975	4.16915	4.6272
Chitosan + A. rolfsii	1.6593	2.34235	2.76075	3.2524								Collection
Chitosan + A. rolfsii	0.6175	4.3452	5.15	4.9688
Chitosan + A. rolfsii	0.8714	9.4988	10.9478	18.9896
Chitosan + A. rolfsii	1.8089	18.8898	20.1141	20.2647
Chitosan + A. rolfsii	1.1767	8.6662	8.3334	7.5798
Chitosan + A. rolfsii	1.1249	5.87125	8.44405	9.3991
Chitosan + A. rolfsii	0.6573	10.3396	10.7927	11.8578			Initial	Priming	Infection	Collection
Chitosan + A. rolfsii	0.7943	8.7391	8.153	7.8449		Average	1.02982	7.40392	7.96064	8.81496
Chitosan + A. rolfsii	1.3506	3.3258	3.5595	3.9935		SD	0.431617	4.461	4.65041	5.59308
Chitosan + A. rolfsii	1.0205	6.8434	6.8472	6.811		%CV	41.9117	60.2518	58.4176	63.4499
Chitosan + A. rolfsii	0.3093	6.5258	6.256	6.1907		SEM	0.124597	1.28778	1.34246	1.61458

## Sheet: Plant Height
Plant Height (cm)												Statistical analysis
Condition	Initial	Priming	Infection	Collection
Control	-	5.6	6	7.8								Priming
Control	-	3.9	5.2	6.2
Control	-	2.5	3.5	5.6
Control	-	1.3	2.3	5.5			Initial	Priming	Infection	Collection
Control	-	2.3	4.9	7.5		Average	-	2.725	3.8625	6.125
Control	-	2.3	2.4	5		SD	-	1.37815	1.36061	1.06737
Control	-	1.9	3	6.4		%CV	-	50.5742	35.2261	17.4265
Control	-	2	3.6	5		SEM	-	0.487248	0.481047	0.377373
Chitosan	-	1.4	2.3	4.4
Chitosan	-	1.7	4.2	8.2								Infection
Chitosan	-	3.5	4	6.7
Chitosan	-	3.5	5.4	8.5			Initial	Priming	Infection	Collection
Chitosan	-	2.3	4.5	7.8		Average	-	2.6875	3.9875	6.825
Chitosan	-	1.1	2.2	4.4		SD	-	1.24147	1.14821	1.60156
Chitosan	-	3.4	4.6	7.5		%CV	-	46.1943	28.7953	23.4661
Chitosan	-	4.6	4.7	7.1		SEM	-	0.438926	0.405955	0.566238
A. rolfsii	-	2.2	2.2	2.6
A. rolfsii	-	3.6	4	5.8
A. rolfsii	-	4	5.2	6.6
A. rolfsii	-	2.7	3.1	3.5								Collection
A. rolfsii	-	4.8	5.8	6.5
A. rolfsii	-	2.6	3.3	4
A. rolfsii	-	3.2	3.8	5.5
A. rolfsii	-	1	1.8	1.8			Initial	Priming	Infection	Collection
A. rolfsii	-	1.6	4	3.5		Average	-	2.98333	3.93333	4.59167
A. rolfsii	-	3.9	5.1	5.1		SD	-	1.05902	1.19342	1.51505
A. rolfsii	-	3	4.4	5		%CV	-	35.4977	30.3411	32.9957
A. rolfsii	-	3.2	4.5	5.2		SEM	-	0.305712	0.34451	0.437357
Chitosan + A. rolfsii	-	2.5	3.4	4.7
Chitosan + A. rolfsii	-	3.2	3.9	4.1
Chitosan + A. rolfsii	-	3.1	4.9	6.4
Chitosan + A. rolfsii	-	2.3	3.3	6.1
Chitosan + A. rolfsii	-	3	4.4	6
Chitosan + A. rolfsii	-	3.1	3.5	4
Chitosan + A. rolfsii	-	2.5	4	4.5
Chitosan + A. rolfsii	-	3.8	5.1	5.5			Initial	Priming	Infection	Collection
Chitosan + A. rolfsii	-	1.9	2.9	3		Average	-	2.70833	3.79167	4.65
Chitosan + A. rolfsii	-	1.5	2.8	2.4		SD	-	0.624439	0.785619	1.44945
Chitosan + A. rolfsii	-	3	4.4	6.4		%CV	-	23.0562	20.7196	31.171
Chitosan + A. rolfsii	-	2.6	2.9	2.7		SEM	-	0.18026	0.226789	0.418421

## Sheet: Number of Leaf
Number of leaf (pair)												Statistical analysis
Condition	Initial	Priming	Infection	Collection
Control	-	2	2	3								Priming
Control	-	2	2	3
Control	-	1	2	3
Control	-	1	2	4			Initial	Priming	Infection	Collection
Control	-	1	2	4		Average	-	1.5	2.125	3.5
Control	-	2	2	4		SD	-	0.534522	0.353553	0.534522
Control	-	1	2	4		%CV	-	35.6348	16.6378	15.2721
Control	-	2	3	3		SEM	-	0.188982	0.125	0.188982
Chitosan	-	2	3	4
Chitosan	-	1	2	4								Infection
Chitosan	-	3	3	4
Chitosan	-	2	3	5			Initial	Priming	Infection	Collection
Chitosan	-	1	2	3		Average	-	1.875	2.75	4
Chitosan	-	2	3	4		SD	-	0.64087	0.46291	0.534522
Chitosan	-	2	3	4		%CV	-	34.1797	16.8331	13.3631
Chitosan	-	2	3	4		SEM	-	0.226582	0.163663	0.188982
A. rolfsii	-	2	2	3
A. rolfsii	-	2	3	3
A. rolfsii	-	2	2	3								Collection
A. rolfsii	-	2	2	3
A. rolfsii	-	2	2	3
A. rolfsii	-	2	3	3
A. rolfsii	-	2	3	4
A. rolfsii	-	1	1	2			Initial	Priming	Infection	Collection
A. rolfsii	-	1	1	3		Average	-	1.83333	2.16667	3
A. rolfsii	-	2	2	3		SD	-	0.389249	0.717741	0.426401
A. rolfsii	-	2	3	3		%CV	-	21.2318	33.1265	14.2134
A. rolfsii	-	2	2	3		SEM	-	0.112367	0.207194	0.123091
Chitosan + A. rolfsii	-	2	3	3
Chitosan + A. rolfsii	-	2	3	3
Chitosan + A. rolfsii	-	2	3	4
Chitosan + A. rolfsii	-	1	2	4
Chitosan + A. rolfsii	-	2	3	3
Chitosan + A. rolfsii	-	2	3	4
Chitosan + A. rolfsii	-	2	2	3
Chitosan + A. rolfsii	-	2	3	4			Initial	Priming	Infection	Collection
Chitosan + A. rolfsii	-	1	3	4		Average	-	1.83333	2.75	3.41667
Chitosan + A. rolfsii	-	2	3	3		SD	-	0.389249	0.452267	0.668558
Chitosan + A. rolfsii	-	2	3	4		%CV	-	21.2318	16.4461	19.5675
Chitosan + A. rolfsii	-	2	2	2		SEM	-	0.112367	0.130558	0.192996

## Sheet: First Leaf Length
First Leaf Length (cm)												Statistical analysis
Condition	Initial	Priming	Infection	Collection
Control	-	2.9	3.2	3.1								Priming
Control	-	1.8	2.8	2.8
Control	-	1.9	2.6	2.8
Control	-	2.3	2.2	2.5			Initial	Priming	Infection	Collection
Control	-	1.3	2.4	2.4		Average	-	1.925	2.475	2.6625
Control	-	1	1.5	2.3		SD	-	0.608863	0.497853	0.255999
Control	-	1.8	2.4	2.7		%CV	-	31.6293	20.1153	9.615
Control	-	2.4	2.7	2.7		SEM	-	0.215266	0.176017	0.0905095
Chitosan	-	1.6	1.9	1.8
Chitosan	-	2.1	3.1	3.7								Infection
Chitosan	-	1.8	1.8	1.6
Chitosan	-	2.1	2.2	2.3			Initial	Priming	Infection	Collection
Chitosan	-	2.4	2.4	2.6		Average	-	2.0625	2.2375	2.225
Chitosan	-	1.5	1.5	1.5		SD	-	0.450198	0.544944	0.724569
Chitosan	-	2.1	2.1	1.8		%CV	-	21.8278	24.3551	32.5649
Chitosan	-	2.9	2.9	2.5		SEM	-	0.159169	0.192667	0.256174
A. rolfsii	-	1.3	1.5	1.2
A. rolfsii	-	1.8	1.8	1.6
A. rolfsii	-	2.7	3.3	3.2
A. rolfsii	-	2.6	2.7	2.3								Collection
A. rolfsii	-	3.2	3.6	3.5
A. rolfsii	-	2.5	2.5	2.1
A. rolfsii	-	2.1	2.1	1.9
A. rolfsii	-	1.6	2.9	3.3			Initial	Priming	Infection	Collection
A. rolfsii	-	1.3	3.5	2.4		Average	-	2.25	2.7	2.45
A. rolfsii	-	2.2	2.5	2.3		SD	-	0.640312	0.65505	0.705176
A. rolfsii	-	2.7	3	3		%CV	-	28.4583	24.2611	28.7827
A. rolfsii	-	3	3	2.6		SEM	-	0.184842	0.189097	0.203567
Chitosan + A. rolfsii	-	1.8	2.2	1.9
Chitosan + A. rolfsii	-	1.8	1.8	2
Chitosan + A. rolfsii	-	1.2	1.6	1.2
Chitosan + A. rolfsii	-	2.5	3	4
Chitosan + A. rolfsii	-	2.6	3.4	3.2
Chitosan + A. rolfsii	-	2.7	2.7	2.1
Chitosan + A. rolfsii	-	2.4	2.6	2.6
Chitosan + A. rolfsii	-	2.3	3.2	2.4			Initial	Priming	Infection	Collection
Chitosan + A. rolfsii	-	2	2.8	2.6		Average	-	2.09167	2.5	2.30833
Chitosan + A. rolfsii	-	1.6	1.6	0.8		SD	-	0.490748	0.656437	0.868079
Chitosan + A. rolfsii	-	2.6	3.2	3		%CV	-	23.462	26.2575	37.6063
Chitosan + A. rolfsii	-	1.6	1.9	1.9		SEM	-	0.141667	0.189497	0.250593

## Sheet: Second Leaf Length
Second Leaf Length (cm)												Statistical analysis
Condition	Initial	Priming	Infection	Collection
Control	-	2.9	3.2	3.1								Priming
Control	-	1.1	2.6	3.1
Control	-	0.6	2.7	3.2
Control	-	0.6	2.7	4.1			Initial	Priming	Infection	Collection
Control	-	0.6	2.5	3.6		Average	-	1.1375	2.7875	3.4375
Control	-	0.7	2.1	3		SD	-	0.861788	0.422366	0.396187
Control	-	0.6	3.1	3.8		%CV	-	75.7616	15.1521	11.5254
Control	-	2	3.4	3.6		SEM	-	0.304688	0.149329	0.140073
Chitosan	-	1.5	3	2.7
Chitosan	-	0.6	1.5	3.5								Infection
Chitosan	-	2.9	3	2.8
Chitosan	-	2.1	4	4.3			Initial	Priming	Infection	Collection
Chitosan	-	0.6	2.4	4.2		Average	-	1.7625	2.925	3.5125
Chitosan	-	2	3.1	3.6		SD	-	0.827971	0.740174	0.608129
Chitosan	-	1.9	3.5	3.9		%CV	-	46.9771	25.3051	17.3133
Chitosan	-	2.5	2.9	3.1		SEM	-	0.292732	0.261691	0.215006
A. rolfsii	-	1.5	2.3	2
A. rolfsii	-	2.1	3	3.1
A. rolfsii	-	1.6	3.2	3.6
A. rolfsii	-	1.5	2.5	2.4								Collection
A. rolfsii	-	2	3.2	3.5
A. rolfsii	-	1.4	2.5	2.2
A. rolfsii	-	1.6	2.3	2.3
A. rolfsii	-	-	-	1.3			Initial	Priming	Infection	Collection
A. rolfsii	-	0.6	1.3	1.8		Average	-	1.63636	2.77273	2.63333
A. rolfsii	-	1.5	3.5	3		SD	-	0.478064	0.670956	0.737728
A. rolfsii	-	1.7	3.1	3		%CV	-	29.215	24.1984	28.015
A. rolfsii	-	2.5	3.6	3.4		SEM	-	0.138005	0.193688	0.212964
Chitosan + A. rolfsii	-	1.4	2.6	2.6
Chitosan + A. rolfsii	-	1.3	1.8	2.3
Chitosan + A. rolfsii	-	1.6	3	3.1
Chitosan + A. rolfsii	-	0.6	3	3.7
Chitosan + A. rolfsii	-	1.9	3.3	3.2
Chitosan + A. rolfsii	-	2.3	2.4	2.1
Chitosan + A. rolfsii	-	1.7	3	2.2
Chitosan + A. rolfsii	-	2.1	4	3.2			Initial	Priming	Infection	Collection
Chitosan + A. rolfsii	-	0.6	1.6	2.2		Average	-	1.54167	2.61667	2.56667
Chitosan + A. rolfsii	-	1.9	2.1	1.5		SD	-	0.528219	0.68202	0.624257
Chitosan + A. rolfsii	-	1.4	2.5	2.6		%CV	-	34.2628	26.0645	24.3217
Chitosan + A. rolfsii	-	1.7	2.1	2.1		SEM	-	0.152484	0.196882	0.180208

## Sheet: Peroxidase  - Tissues
Peroxidase activity (ΔAbs470/min per g FW)								Statistical analysis
Condition	Shoot	Root
Control	495.597	1175.6						Shoot
Control	963.181	1119.61
Control	1074.46	1135.02
Control	526.462	1953.68			Shoot	Root
Control	1420.66	1347.77		Average	859.236	1259.93
Control	869.16	573.297		SD	325.326	403.771
Control	531.282	1157.06		%CV	37.8623	32.0472
Control	993.093	1617.37		SEM	115.02	142.755
Chitosan	517.597	2073.21
Chitosan	294.183	1723.94
Chitosan	227.613	1631.14						Root
Chitosan	421.581	1147.06			Shoot	Root
Chitosan	411.656	1679.13		Average	387.705	1623.81
Chitosan	280.671	1740.06		SD	112.043	326.816
Chitosan	408.982	1137.35		%CV	28.8991	20.1266
Chitosan	539.357	1858.57		SEM	39.6133	115.547
A. rolfsii	897.297	1197.8
A. rolfsii	1519.61	834.278
A. rolfsii	2208.46	1137.32
A. rolfsii	1322.65	413.417			Shoot	Root
A. rolfsii	2004.26	1070.6		Average	1588.18	1190.32
A. rolfsii	1137.79	1167.43		SD	453.772	499.655
A. rolfsii	1681.69	2102.73		%CV	28.5718	41.9764
A. rolfsii	1933.69	1599.02		SEM	160.433	176.655
Chitosan + A. rolfsii	1364.61	361.204
Chitosan + A. rolfsii	1149.51	648.915
Chitosan + A. rolfsii	1256.15	1022.69
Chitosan + A. rolfsii	784.325	1155.05			Shoot	Root
Chitosan + A. rolfsii	1151.19	1361.53		Average	1055.42	1100.59
Chitosan + A. rolfsii	221.384	519.164		SD	380.01	586.442
Chitosan + A. rolfsii	1311.32	2046.11		%CV	36.0055	53.2841
Chitosan + A. rolfsii	1204.88	1690.09		SEM	134.354	207.338

## Sheet: Chitinase - Tissues
Chitinase activity (nmol GlcNAc released / g FW)								Statistical analysis
Condition	Shoot	Root
Control	1183.52	335.473						Shoot
Control	1365.21	504.296
Control	1944.18	254.634
Control	1773.06	308.105			Shoot	Root
Control	4770.03	126.524		Average	1992.95	324.768
Control	1240.33	231.533		SD	1163.81	154.141
Control	1672.6	241.163		%CV	58.3964	47.4619
Control	1994.71	596.413		SEM	411.47	54.497
Chitosan	1486.33	407.108
Chitosan	863.836	494.563
Chitosan	2290.62	1036.68						Root
Chitosan	1542.46	265.812			Shoot	Root
Chitosan	1834.13	1632.89		Average	2097.66	885.208
Chitosan	3357.56	725.755		SD	859.168	501.302
Chitosan	2185.71	1028.34		%CV	40.9583	56.631
Chitosan	3220.65	1490.53		SEM	303.762	177.237
A. rolfsii	2244.79	608.039
A. rolfsii	1544.44	356.902
A. rolfsii	1315.77	209.605
A. rolfsii	5180.45	190.37			Shoot	Root
A. rolfsii	7840.82	414.445		Average	4844.45	460.142
A. rolfsii	7192.67	444.033		SD	2726.99	220.489
A. rolfsii	7122.9	841.676		%CV	56.291	47.9175
A. rolfsii	6313.77	616.07		SEM	964.136	77.9545
Chitosan + A. rolfsii	4807.49	447.061
Chitosan + A. rolfsii	4501.65	373.889
Chitosan + A. rolfsii	4349.01	602.762
Chitosan + A. rolfsii	2764.05	700.539			Shoot	Root
Chitosan + A. rolfsii	3813.62	658.079		Average	4375.27	736.962
Chitosan + A. rolfsii	4802.16	1147.34		SD	760.032	277.693
Chitosan + A. rolfsii	5052.46	1049.62		%CV	17.3711	37.6807
Chitosan + A. rolfsii	4911.7	916.401		SEM	268.712	98.1791

## Sheet: Enzymes - Exudate
Enzyme activity in exudate	ΔAbs470/min per RSA m2	µmol GlcNAc released per RSA mm2						Statistical analysis
Condition	Peroxidase	Chitinase
Control	266.247	1.27091						Peroxidase
Control	81.9569	0.267548
Control	0.600447	0
Control	3.19895	0			Peroxidase	Chitinase
Control	0.548346	0		Average	46.5868	0.192307
Control	2.47499	0		SD	93.0085	0.445763
Control	17.1745	0		%CV	199.646	231.798
Control	0.49306	0		SEM	32.8835	0.157601
Chitosan	188.101	0
Chitosan	246.935	1.28395
Chitosan	22.1537	7.76806						Chitinase
Chitosan	2.92749	0			Shoot	Root
Chitosan	194.363	0.177043		Average	114.915	1.24062
Chitosan	68.698	0.492912		SD	90.9464	2.67244
Chitosan	48.3122	0.20299		%CV	79.1422	215.412
Chitosan	147.831	0		SEM	32.1544	0.944852
A. rolfsii	1.66547	0.679512
A. rolfsii	203.572	10.7905
A. rolfsii	68.3051	0.314157
A. rolfsii	0.277777	0
A. rolfsii	0.219356	0
A. rolfsii	1.13657	0
A. rolfsii	122.562	4.48011
A. rolfsii	2.69251	2.04729			Shoot	Root
A. rolfsii	51.27	0.541705		Average	38.2364	1.60283
A. rolfsii	0.258782	0		SD	64.8415	3.17377
A. rolfsii	4.06213	0.138113		%CV	169.58	198.01
A. rolfsii	2.81611	0.242561		SEM	18.7181	0.916187
Chitosan + A. rolfsii	0.432227	0
Chitosan + A. rolfsii	382.794	0
Chitosan + A. rolfsii	442.964	2.98342
Chitosan + A. rolfsii	3.00164	0
Chitosan + A. rolfsii	4.14514	0.0436227
Chitosan + A. rolfsii	48.4182	0.52033
Chitosan + A. rolfsii	403.336	4.03698
Chitosan + A. rolfsii	55.3222	0.389954			Shoot	Root
Chitosan + A. rolfsii	374.511	4.70675		Average	234.604	3.02434
Chitosan + A. rolfsii	637.536	16.7382		SD	221.303	4.74812
Chitosan + A. rolfsii	99.9853	1.67729		%CV	94.3304	156.997
Chitosan + A. rolfsii	362.802	5.19554		SEM	63.8846	1.37066

## Sheet: Phytohormones - Shoot
Phytohormones - Shoot (ng / g FW)																								Statistical analysis
Condition	Zeatin	IAA	CA	Me-IAA	ICA	SA	ABA	JA	JA-Ile	OPDA
Control	8.07389	28.0785	1230.16	6.76869	0	4667.89	541.889	290.923	872.413	6329.39														Zeatin								SA
Control	5.0416	29.6019	837.904	7.55462	9.57542	7364.16	636.665	90.6365	316.229	11345.7
Control	6.67441	77.0735	1919.93	6.8246	21.8319	16160.7	931.318	315.29	804.631	3175.93
Control	8.63885	78.716	1763.81	6.73798	27.5102	27527	1977.95	126.775	580.048	7621.57			Zeatin	IAA	CA	Me-IAA	ICA	SA	ABA	JA	JA-Ile	OPDA
Control	8.03469	59.0093	4237.9	8.63388	28.6627	12228	369.172	441.585	1242.81	8498.96		Average	6.30229	44.0583	1477.19	6.99261	10.9475	9227.94	1245.74	176.287	538.05	5245.19
Control	5.70521	16.3485	196.366	3.74631	0	1455.3	1813.54	80.2592	306.198	883.986		SD	1.83416	24.115	1248.68	1.53562	13.0269	9080.48	690.394	152.851	411.41	3750.43
Control	4.56244	28.3367	694.383	7.00428	0	1188.09	1748.43	44.4826	112.198	1777.35		%CV	29.1031	54.7343	84.5308	21.9606	118.994	98.4019	55.4205	86.706	76.4632	71.5022
Control	3.68725	35.3015	937.075	8.67055	0	3232.42	1946.93	20.3463	69.876	2328.66		SEM	0.648475	8.52593	441.476	0.542924	4.60569	3210.43	244.091	54.0411	145.455	1325.98
Chitosan	3.7376	22.4285	90.5175	4.24349	0	2535.95	309.052	32.6632	141.403	5550.45														IAA								ABA
Chitosan	4.50125	22.4988	414.482	4.86392	0	7189.62	485.944	114.279	332.101	8742.92
Chitosan	4.53847	31.5866	405.579	4.81887	0	2115.06	904.433	34.7891	158.378	3482.51
Chitosan	3.33355	19.5713	281.902	4.27643	0	2127.02	1356.75	60.8862	198.091	3171.1			Zeatin	IAA	CA	Me-IAA	ICA	SA	ABA	JA	JA-Ile	OPDA
Chitosan	0	29.7246	399.6	5.24137	0	1322.74	516.174	36.8137	223.737	2958.85		Average	3.84465	25.0258	288.31	4.63467	0	2331.19	772.147	40.4837	167.96	4632.93
Chitosan	4.65365	28.674	491.019	5.52247	0	1256.94	1245.24	28.6342	166.558	3407.16		SD	1.66259	4.4186	162.655	0.571008	0	2044.48	386.056	34.5531	91.4038	1991.44
Chitosan	4.80204	24.591	127.445	3.84668	0	855.442	881.34	15.8046	107.214	5910.63		%CV	43.2441	17.6562	56.4167	12.3204	-	87.7012	49.9977	85.3506	54.42	42.9844
Chitosan	5.19067	21.1317	95.9351	4.26411	0	1246.78	478.241	0	16.1967	3839.84		SEM	0.587814	1.56221	57.5072	0.201882	0	722.834	136.491	12.2164	32.3161	704.081
A. rolfsii	20.3129	71.0818	3943.85	6.83291	68.4895	7348.61	1716.22	721.822	1599.2	10539.3
A. rolfsii	7.73406	105.573	2289.72	13.7948	59.2158	9257.93	1884.53	69.6615	281.63	3858.56
A. rolfsii	12.4894	83.0857	6061.63	7.94297	74.5247	13342.1	2845.34	160.814	631.697	3338.64														CA								JA
A. rolfsii	14.0871	47.8358	1557.26	5.1928	42.7738	4790.86	2026.08	337.581	1874.14	7092.99			Zeatin	IAA	CA	Me-IAA	ICA	SA	ABA	JA	JA-Ile	OPDA
A. rolfsii	11.7394	60.6057	1186.03	4.98223	35.0527	14396.4	1399.97	316.909	1293.48	10850.6		Average	14.9788	81.6484	5184.34	8.86289	57.4136	10842.4	2467.1	407.513	1164.38	9425.16
A. rolfsii	14.5898	83.6378	11583.1	8.93451	43.759	11565.3	2810.38	165.495	686.765	6097.22		SD	6.06813	21.1711	3625.77	3.24917	21.6149	5567.49	1029.2	392.29	631.618	7676.35
A. rolfsii	27.1653	108.95	8199.3	10.9167	97.2202	4749.54	4682.56	241.194	926.296	6430.89		%CV	40.5115	25.9296	69.9369	36.6603	37.6476	51.3493	41.7169	96.2644	54.2447	81.4454
A. rolfsii	11.7125	92.4173	6653.8	12.3061	38.2731	21288.2	2371.72	1246.63	2021.88	27193.1		SEM	2.14541	7.48511	1281.9	1.14875	7.64201	1968.4	363.876	138.695	223.311	2714
Chitosan + A. rolfsii	16.3307	72.6122	3946.88	7.16437	41.5819	12347.4	2420.72	322.758	1033.1	20630.8
Chitosan + A. rolfsii	26.5806	47.3211	1257.89	5.23536	28.548	7735.44	2436.83	261.035	2030.77	10905.2
Chitosan + A. rolfsii	14.9206	47.555	913.844	5.53306	14.6701	8065.07	677.714	318.69	890.251	16643
Chitosan + A. rolfsii	19.1454	59.62	3668.13	5.47321	11.9209	2148.92	1691.39	197.107	1011.51	1888.62			Zeatin	IAA	CA	Me-IAA	ICA	SA	ABA	JA	JA-Ile	OPDA		Me-IAA								JA-Ile
Chitosan + A. rolfsii	9.26881	65.357	2384.18	7.99716	15.8455	3057.47	2522.87	115.416	494.524	5386.98		Average	14.8114	45.1647	1970.05	5.66784	14.8379	7207.41	2261.83	232.109	1066.65	11600
Chitosan + A. rolfsii	15.0833	25.0324	1124.57	5.04684	6.13682	12793.6	1160.75	474.579	2690.53	18895		SD	6.58689	20.7861	1343.79	1.28615	14.2868	4259.88	1580.64	145.534	888.325	7474.47
Chitosan + A. rolfsii	4.35843	13.0457	171.344	4.05827	0	2487.58	1381.05	0	15.0078	2660.27		%CV	44.4719	46.023	68.211	22.692	96.2861	59.1041	69.8832	62.7006	83.2815	64.4352
Chitosan + A. rolfsii	12.8031	30.774	2293.56	4.8345	0	9023.76	5803.28	167.289	367.538	15790		SEM	2.32882	7.34901	475.102	0.454723	5.05116	1506.09	558.839	51.4539	314.07	2642.62
																								ICA								OPDA

[truncated: 1 more sheets: Phytohormones - Root]
